# Supplementary material for: 2-Amino-5-bromo­pyridinium trifluoro­acetate
Source: Acta Crystallogr Sect E Struct Rep Online. 2010 Mar 6;66(Pt 4):o775. doi: 10.1107/S1600536810008184 (PMC2983956; doi:10.1107/S1600536810008184)
Supplement: Supplementary file 2 [file e-66-0o775-Isup2.hkl]

#
# h,k,l, Fc-squared, Fo-squared, sigma(Fo-squared) and status flag
#
data_I
_shelx_title ' h33m in Pna2(1) RT'
_shelx_refln_list_code          4
_shelx_F_calc_maximum      194.62
_exptl_crystal_F_000       560.00
_reflns_d_resolution_high  0.7090
 
loop_
 _symmetry_equiv_pos_as_xyz
 'x, y, z'
 '-x, -y, z+1/2'
 'x+1/2, -y+1/2, z'
 '-x+1/2, y+1/2, z+1/2'
 
_cell_length_a    17.5852
_cell_length_b    11.3010
_cell_length_c     5.1264
_cell_angle_alpha  90.000
_cell_angle_beta   90.000
_cell_angle_gamma  90.000
 
_shelx_F_squared_multiplier     1.000
 
loop_
 _refln_index_h
 _refln_index_k
 _refln_index_l
 _refln_F_squared_calc
 _refln_F_squared_meas
 _refln_F_squared_sigma
 _refln_observed_status
   2   0  -7        0.14       -1.30     12.60 o
   4   0  -7        7.66        4.26     12.91 o
   6   0  -7        3.65       -7.76     17.40 o
   0   1  -7        5.14        1.44     10.52 o
   1   1  -7        0.44       -3.70      9.17 o
   2   1  -7        2.50       14.32      9.32 o
   3   1  -7        3.20        6.94      8.26 o
   4   1  -7        0.50        1.15      8.94 o
   5   1  -7        4.34        5.33      5.94 o
   1   2  -7        8.57        4.37      9.25 o
   2   2  -7        0.11       -3.26      9.01 o
   3   2  -7        1.07       -5.03      9.02 o
   4   2  -7        3.16        6.92      8.27 o
   5   2  -7        0.39       -5.01      7.07 o
   0   3  -7        7.55        6.64     21.46 o
   1   3  -7        0.79       -3.01     15.03 o
   2   3  -7        0.50        2.94     15.12 o
   3   3  -7        0.67        3.21     11.25 o
   4   3  -7        0.73        0.18     20.37 o
   0   0  -6       59.58       48.17     18.62 o
   2   0  -6       22.05       20.87     11.63 o
   4   0  -6        0.55        5.88      6.43 o
   6   0  -6       13.97        6.32      8.07 o
   8   0  -6       27.99        0.11     22.28 o
  10   0  -6        9.14       -7.91     26.08 o
  12   0  -6       10.24        0.46     12.05 o
   1   1  -6       17.92       37.92      8.77 o
   2   1  -6       25.77       26.73      5.61 o
   3   1  -6        2.63       12.11      5.55 o
   4   1  -6       13.56        7.90      7.00 o
   5   1  -6        1.00       -1.35      5.41 o
   6   1  -6        6.29        3.33      5.67 o
   7   1  -6       24.64       21.87      6.93 o
   8   1  -6        0.07       -4.06      6.54 o
   9   1  -6        6.73        0.88      6.92 o
  10   1  -6        6.84       -2.38      7.73 o
  11   1  -6        2.29       -7.89      7.89 o
  12   1  -6        2.05       -4.95     10.28 o
  13   1  -6        0.04       -8.60      8.60 o
   0   2  -6       22.89       25.16      9.08 o
   1   2  -6        3.56       -0.28      6.88 o
   2   2  -6        1.61        4.15      7.02 o
   3   2  -6       45.11       59.51      8.81 o
   4   2  -6        3.23        9.85      6.74 o
   5   2  -6       29.52       24.05      5.67 o
   6   2  -6        4.61        6.95      5.60 o
   7   2  -6        3.98        0.74      5.76 o
   8   2  -6        1.90        4.48      6.60 o
   9   2  -6        2.64        0.34      6.94 o
  10   2  -6        0.75        2.74      7.28 o
  11   2  -6        8.59        5.85      7.71 o
  12   2  -6        0.18       -5.44      9.23 o
  13   2  -6        3.61       -0.31     10.49 o
   1   3  -6        1.45        4.48      7.75 o
   2   3  -6        5.90        9.18      9.15 o
   3   3  -6        5.32        8.66      9.16 o
   4   3  -6       52.48       66.43     10.42 o
   5   3  -6        1.60        6.10      6.62 o
   6   3  -6        2.13        6.57      5.67 o
   7   3  -6        4.13        7.40      5.80 o
   8   3  -6        0.52        3.73      5.94 o
   9   3  -6        4.22        5.82      6.86 o
  10   3  -6       13.38        5.95      7.22 o
  11   3  -6        2.20       -2.92      7.45 o
  12   3  -6        9.87        7.34      7.96 o
  13   3  -6        2.76      -12.28     12.28 o
   0   4  -6       47.01       49.81     19.98 o
   1   4  -6        3.98       15.83     13.14 o
   2   4  -6        6.67       -4.15     12.62 o
   3   4  -6        2.26        2.02      9.12 o
   4   4  -6        7.52       -1.56      9.25 o
   5   4  -6       12.52       14.71      9.52 o
   6   4  -6        0.60        0.03      6.83 o
   7   4  -6        0.31       -1.94      6.58 o
   8   4  -6       33.11       38.63      7.32 o
   9   4  -6        3.35       -2.77      6.29 o
  10   4  -6        8.30        6.32      6.46 o
  11   4  -6        1.24       -2.50      7.55 o
  12   4  -6        1.20       -0.80      7.76 o
   1   5  -6       20.24       21.84     13.50 o
   2   5  -6       10.21       10.92     13.54 o
   3   5  -6        0.79       13.21     13.25 o
   4   5  -6        6.13       -1.34     13.08 o
   5   5  -6        6.81        4.34     12.83 o
   6   5  -6        0.59       -6.58      9.61 o
   7   5  -6       17.20       19.06      7.05 o
   8   5  -6        1.82        5.88      7.00 o
   9   5  -6       15.83       19.43      7.36 o
  10   5  -6        1.35        4.94      7.20 o
  11   5  -6        0.12        6.38      7.41 o
   0   6  -6       21.95       44.70     20.36 o
   1   6  -6        1.09       -4.22     13.41 o
   2   6  -6        0.07        2.93     13.48 o
   3   6  -6       27.03       23.06     13.78 o
   4   6  -6        2.69        8.18     13.43 o
   5   6  -6       14.12        3.76     13.30 o
   6   6  -6        0.00        7.22     13.19 o
   7   6  -6        3.38        9.90     16.86 o
   8   6  -6       15.70       16.88      8.13 o
   9   6  -6        2.67       -2.14      7.93 o
  10   6  -6        0.38        1.66      7.49 o
   1   7  -6        0.93        6.92     13.81 o
   2   7  -6       16.55       19.39     13.86 o
   3   7  -6        0.26       -5.72     13.41 o
   4   7  -6       20.77        5.69     13.40 o
   5   7  -6        1.06       -6.83     13.48 o
   6   7  -6        1.07       -3.57     13.65 o
   7   7  -6        0.90       -8.12     15.44 o
   8   7  -6        0.46        1.07     10.81 o
   0   8  -6       16.72       21.72     20.32 o
   1   8  -6        1.63       -5.47     13.75 o
   2   8  -6        1.27        9.62     13.87 o
   3   8  -6       17.46       13.49     13.82 o
   4   8  -6        0.22      -13.35     13.35 o
   5   8  -6        3.28       21.65     14.22 o
   2   0  -5      134.10      134.21     14.00 o
   4   0  -5      154.71      188.57     15.55 o
   6   0  -5       45.87       53.29     10.95 o
   8   0  -5       16.10       10.27      9.34 o
  10   0  -5       15.09       14.18     10.21 o
  12   0  -5       78.25       83.10     13.42 o
  14   0  -5        9.81       10.46     12.00 o
  16   0  -5        7.86       16.85     13.48 o
   0   1  -5       63.89       72.14     11.52 o
   1   1  -5       36.10       41.43      5.34 o
   2   1  -5       58.65      100.10      8.50 o
   3   1  -5      212.49      247.85     12.00 o
   4   1  -5        5.56       10.71      5.27 o
   5   1  -5       38.79       36.43      4.73 o
   6   1  -5       83.49       88.62      6.71 o
   7   1  -5       24.01       17.26      5.53 o
   8   1  -5       43.22       36.02      9.14 o
   9   1  -5        2.88       -5.35      6.50 o
  10   1  -5        3.41        0.01      7.47 o
  11   1  -5       70.13       53.88      8.54 o
  12   1  -5        1.63       -4.03      7.64 o
  13   1  -5       15.68        6.82      8.18 o
  14   1  -5        6.45       12.19      8.53 o
  15   1  -5        3.92        0.62      8.80 o
  16   1  -5        1.75        0.36      9.20 o
  17   1  -5        0.05       -1.82      9.50 o
   1   2  -5      263.69      301.68     18.00 o
   2   2  -5       19.16       30.69      5.17 o
   3   2  -5       27.20       32.41      5.47 o
   4   2  -5       12.66       15.15      5.17 o
   5   2  -5       25.40       31.41      5.21 o
   6   2  -5        3.88        6.15      4.67 o
   7   2  -5      114.82      113.58      8.46 o
   8   2  -5        8.36        6.83      5.35 o
   9   2  -5       72.87       64.44      7.84 o
  10   2  -5        8.18        2.92      5.78 o
  11   2  -5       14.11        3.87      9.29 o
  12   2  -5        2.25       -6.44      7.51 o
  13   2  -5        5.33       -7.84      7.84 o
  14   2  -5        2.12       -0.73      8.44 o
  15   2  -5       10.23        9.33      9.04 o
  16   2  -5        0.88       -0.97      9.30 o
  17   2  -5        4.94       -3.61      9.63 o
   0   3  -5      296.83      316.56     23.73 o
   1   3  -5       22.29       25.47      7.28 o
   2   3  -5       31.84       38.43      6.83 o
   3   3  -5       14.47       12.47      6.34 o
   4   3  -5        5.38        6.81      5.90 o
   5   3  -5       31.72       30.49      6.39 o
   6   3  -5       52.16       53.52      5.92 o
   7   3  -5       16.91       16.35      4.95 o
   8   3  -5      113.35      120.04      7.65 o
   9   3  -5       11.36       14.03      5.46 o
  10   3  -5        1.84        1.52      5.55 o
  11   3  -5       10.77        3.80      5.76 o
  12   3  -5        2.60       -2.85      7.58 o
  13   3  -5        9.74        4.81      8.06 o
  14   3  -5       17.29       -0.11      8.38 o
  15   3  -5        1.16        1.64      8.88 o
  16   3  -5       11.18        7.71     10.96 o
  17   3  -5        4.17        2.16      9.74 o
   1   4  -5       32.76       43.66      8.11 o
   2   4  -5        4.78        7.15      7.56 o
   3   4  -5       10.27       21.62     11.10 o
   4   4  -5      208.93      240.95     22.25 o
   5   4  -5       25.85       33.80      8.33 o
   6   4  -5       61.50       65.24      7.60 o
   7   4  -5        1.16        9.85      6.67 o
   8   4  -5        0.97        2.79      5.23 o
   9   4  -5       28.51       27.53      5.73 o
  10   4  -5       26.63       31.38      6.01 o
  11   4  -5        0.55       -2.19      5.79 o
  12   4  -5       41.56       30.87      6.59 o
  13   4  -5        3.97       -4.94      7.47 o
  14   4  -5        5.96       -4.52      7.81 o
  15   4  -5        2.83       -8.69      8.69 o
  16   4  -5        4.74       -1.40      8.54 o
   0   5  -5       15.16       19.40     15.39 o
   1   5  -5        6.92       10.20     10.78 o
   2   5  -5       21.26       17.69     10.86 o
   3   5  -5       61.24       72.16      9.66 o
   4   5  -5       14.91       27.82      8.38 o
   5   5  -5      126.75      141.54     11.66 o
   6   5  -5       13.72       18.10      8.47 o
   7   5  -5        6.20        3.98      8.51 o
   8   5  -5        6.71       10.25      7.33 o
   9   5  -5       19.18       23.35      5.85 o
  10   5  -5        8.76        5.76      5.84 o
  11   5  -5       33.11       30.81      6.55 o
  12   5  -5        0.77        0.24      6.36 o
  13   5  -5       21.26       17.76      6.76 o
  14   5  -5        1.95       -7.20      7.79 o
  15   5  -5        1.34        2.33      9.83 o
  16   5  -5        1.91        7.01      9.33 o
   1   6  -5      143.20      132.69     17.68 o
   2   6  -5        3.38        9.37     11.09 o
   3   6  -5        1.72        9.81     11.18 o
   4   6  -5      113.27      100.01     16.83 o
   5   6  -5       18.11       17.98     11.11 o
   6   6  -5        7.10       15.75      8.93 o
   7   6  -5       50.22       48.44      9.77 o
   8   6  -5        1.76        0.68      9.15 o
   9   6  -5       18.83       17.88      7.84 o
  10   6  -5        2.57       -4.53      6.58 o
  11   6  -5        5.14        4.48      6.78 o
  12   6  -5       16.51       17.57      7.22 o
  13   6  -5        2.21        1.61      7.14 o
  14   6  -5        1.63       -0.04      7.30 o
  15   6  -5        2.82        2.93      8.86 o
   0   7  -5       79.74       84.90     18.92 o
   1   7  -5        2.06        7.43     11.19 o
   2   7  -5       42.50       47.60     12.15 o
   3   7  -5        9.84        6.17     11.06 o
   4   7  -5        6.62       -0.98     11.20 o
   5   7  -5        9.54        4.26     11.19 o
   6   7  -5       44.78       59.62     12.50 o
   7   7  -5        1.83        8.84     11.48 o
   8   7  -5       46.43       54.63     12.98 o
   9   7  -5        6.58        6.61      7.92 o
  10   7  -5        4.30        3.58      7.99 o
  11   7  -5        3.55        5.80      7.09 o
  12   7  -5        0.27       -0.28      7.15 o
  13   7  -5        0.10       -2.69      7.28 o
  14   7  -5        2.52        0.55      7.51 o
   1   8  -5       40.26       40.75     12.26 o
   2   8  -5       12.72       16.49     11.69 o
   3   8  -5       14.61       10.96     11.68 o
   4   8  -5       26.12       15.49     11.97 o
   5   8  -5        6.49       -4.88     11.48 o
   6   8  -5        4.23       10.48     11.77 o
   7   8  -5       45.09       51.64     12.96 o
   8   8  -5        2.08      -10.71     11.52 o
   9   8  -5        9.59        7.73      9.61 o
  10   8  -5        2.65        0.93      9.49 o
  11   8  -5        2.62        4.54      8.14 o
  12   8  -5       12.35       13.02      7.60 o
   0   9  -5        4.04        7.53     16.61 o
   1   9  -5       30.20       13.04     11.96 o
   2   9  -5        8.01       18.94     12.24 o
   3   9  -5       47.92       42.56     12.74 o
   4   9  -5        0.11       -8.96     11.74 o
   5   9  -5       12.24       -3.84     12.00 o
   6   9  -5        3.14       -4.72     11.98 o
   7   9  -5        4.58       -4.47     12.12 o
   8   9  -5        3.23        2.41     12.67 o
   9   9  -5        0.51       -7.78      9.81 o
  10   9  -5        1.62       -9.83      9.83 o
  11   9  -5       19.62        9.32     10.22 o
   1  10  -5        7.88        9.50     12.17 o
   2  10  -5       20.46        9.83     12.18 o
   3  10  -5        9.87        7.49     12.29 o
   4  10  -5       25.00       20.31     12.70 o
   5  10  -5        8.78        4.30     12.52 o
   6  10  -5        1.02        2.89     12.60 o
   7  10  -5        6.24      -12.80     12.80 o
   8  10  -5        2.76       -1.24     13.15 o
   0  11  -5        4.96       -1.29     17.68 o
   1  11  -5        4.60        5.73     12.46 o
   2  11  -5       10.14        0.89     12.46 o
   3  11  -5        6.32       11.92     12.70 o
   4  11  -5        1.65        6.85     12.57 o
   5  11  -5        0.99       -9.66     18.31 o
   0   0  -4      634.43      638.08     47.61 o
   2   0  -4      316.57      333.30     33.78 o
   4   0  -4      158.94      155.47     34.39 o
   6   0  -4      128.19      143.43     13.34 o
   8   0  -4      725.20      753.87     40.26 o
  10   0  -4      229.18      235.77     21.83 o
  12   0  -4       18.45       10.69      9.87 o
  14   0  -4       55.68       31.33     11.81 o
  16   0  -4      123.29      124.57     16.33 o
  18   0  -4        1.30        1.59     13.12 o
  20   0  -4        8.63        0.56     13.82 o
   1   1  -4      557.50      613.83     28.90 o
   2   1  -4      148.50      174.14      9.65 o
   3   1  -4       31.69       40.29      4.57 o
   4   1  -4      265.40      283.75     13.44 o
   5   1  -4       75.36       79.13      7.12 o
   6   1  -4      121.70      123.39      9.18 o
   7   1  -4      492.13      503.26     19.81 o
   8   1  -4       33.86       34.97      4.29 o
   9   1  -4       25.09       25.19      5.05 o
  10   1  -4      149.83      146.91     10.55 o
  11   1  -4       11.96       15.49      5.36 o
  12   1  -4       41.31       31.95      7.45 o
  13   1  -4        3.65        6.62      7.25 o
  14   1  -4       19.15       17.85      7.98 o
  15   1  -4       79.48       67.88      9.64 o
  16   1  -4        1.24        4.14      8.57 o
  17   1  -4        4.16        3.52      8.98 o
  18   1  -4        5.73        7.99      9.36 o
  19   1  -4        1.76        4.35      9.66 o
  20   1  -4        6.40       -4.51      9.48 o
   0   2  -4       75.63       91.93     13.65 o
   1   2  -4      158.75      164.63     12.24 o
   2   2  -4       80.88      117.38      9.51 o
   3   2  -4     1061.08     1180.17     43.79 o
   4   2  -4       49.10       57.70      7.37 o
   5   2  -4      684.37      713.20     30.54 o
   6   2  -4       68.54       63.61      5.01 o
   7   2  -4       74.30       71.03      5.89 o
   8   2  -4       70.05       55.23      5.64 o
   9   2  -4       65.18       59.09      8.61 o
  10   2  -4       16.14        7.22      4.97 o
  11   2  -4       96.71       91.79     10.26 o
  12   2  -4        2.53        1.64      5.51 o
  13   2  -4       66.90       63.05      8.83 o
  14   2  -4        3.45       -7.51      7.51 o
  15   2  -4       16.32        3.41      8.12 o
  16   2  -4       17.76        9.00      8.82 o
  17   2  -4        2.08        0.63      8.98 o
  18   2  -4        5.20        2.03      9.30 o
  19   2  -4        8.18        9.16      9.70 o
  20   2  -4        0.32       12.72     10.05 o
   1   3  -4      159.61      162.15     10.99 o
   2   3  -4      183.59      193.58     10.50 o
   3   3  -4       68.92       79.40     10.75 o
   4   3  -4      620.27      632.95     25.30 o
   5   3  -4      101.86      109.91      6.72 o
   6   3  -4      100.23      104.84      8.11 o
   7   3  -4       24.16       24.77      5.69 o
   8   3  -4       22.75       18.66      4.78 o
   9   3  -4      119.78      112.53      7.43 o
  10   3  -4       92.20       98.24      7.20 o
  11   3  -4       14.86        8.36      5.45 o
  12   3  -4      212.16      204.88     12.09 o
  13   3  -4       25.34       13.20      6.15 o
  14   3  -4        3.98        3.82      7.69 o
  15   3  -4       14.21       -0.19      8.08 o
  16   3  -4        4.49       -0.32      8.77 o
  17   3  -4        5.72        9.08      9.13 o
  18   3  -4       11.39        1.31      9.43 o
  19   3  -4        4.73        1.41      9.80 o
  20   3  -4        6.71       -2.07      9.91 o
   0   4  -4      907.88      932.47     56.11 o
   1   4  -4       79.33       75.31      6.82 o
   2   4  -4       77.11       80.13      6.43 o
   3   4  -4      143.06      160.14     11.56 o
   4   4  -4       10.22        8.25      6.31 o
   5   4  -4       59.09       56.07      6.34 o
   6   4  -4       43.62       45.06      6.22 o
   7   4  -4       26.89       23.78      6.01 o
   8   4  -4      384.42      389.55     17.85 o
   9   4  -4       17.09       20.06      4.97 o
  10   4  -4       70.61       62.44      6.02 o
  11   4  -4        8.57        8.04      5.32 o
  12   4  -4       11.31        7.11      5.87 o
  13   4  -4       21.50       18.75      6.35 o
  14   4  -4       49.59       36.96      9.35 o
  15   4  -4        0.18       -6.70      6.70 o
  16   4  -4       18.05        7.29      8.57 o
  17   4  -4        4.77       -8.60      8.71 o
  18   4  -4        7.39        3.74      9.35 o
  19   4  -4        1.23       11.87      9.79 o
   1   5  -4      541.07      579.40     30.31 o
   2   5  -4      190.05      196.89     12.75 o
   3   5  -4       59.20       59.35      7.40 o
   4   5  -4       17.04        9.12      6.66 o
   5   5  -4       48.27       47.58      7.74 o
   6   5  -4       54.66       55.89      8.18 o
   7   5  -4      256.77      265.66     15.11 o
   8   5  -4       22.72       27.44      6.63 o
   9   5  -4      181.72      188.04     11.70 o
  10   5  -4        8.71       13.07      5.24 o
  11   5  -4        4.39        3.32      5.45 o
  12   5  -4       15.99        2.69      5.74 o
  13   5  -4       27.89       15.35      6.12 o
  14   5  -4        1.65       -6.11      6.11 o
  15   5  -4       24.98       16.76      7.60 o
  16   5  -4        1.75       -5.06      6.79 o
  17   5  -4       17.20        1.21     13.87 o
  18   5  -4        0.35       -6.96      8.60 o
  19   5  -4        0.90       -5.21      9.08 o
   0   6  -4      482.78      523.84     45.55 o
   1   6  -4       98.53      114.91     11.69 o
   2   6  -4        3.24       33.14      9.10 o
   3   6  -4      303.80      290.89     17.83 o
   4   6  -4        6.93       15.96      7.33 o
   5   6  -4      182.31      181.14     12.56 o
   6   6  -4        7.82        4.59      7.59 o
   7   6  -4       18.52       15.98      7.86 o
   8   6  -4      113.49      111.55     10.70 o
   9   6  -4       30.66       23.88      6.86 o
  10   6  -4       24.07       23.66      7.02 o
  11   6  -4       79.11       80.87      7.60 o
  12   6  -4        4.38       -2.38      5.81 o
  13   6  -4       26.24       19.52      6.32 o
  14   6  -4        9.00       -0.86      6.35 o
  15   6  -4        2.13       -5.54      6.61 o
  16   6  -4        6.81       -1.85      7.53 o
  17   6  -4        7.20       -4.06      9.87 o
  18   6  -4        0.92       -4.00     13.74 o
   1   7  -4       34.45       39.71      9.96 o
   2   7  -4      180.25      184.45     14.60 o
   3   7  -4       19.79       30.29     12.60 o
   4   7  -4      222.51      222.51     18.44 o
   5   7  -4        7.02       10.12      7.78 o
   6   7  -4      122.44      109.67     10.49 o
   7   7  -4       39.74       33.96      8.63 o
   8   7  -4        4.54       -1.03      8.06 o
   9   7  -4        3.31        8.32      6.87 o
  10   7  -4       64.25       72.38      8.17 o
  11   7  -4        5.58        7.39      7.17 o
  12   7  -4       80.06       77.65      7.85 o
  13   7  -4        2.73       -1.17      6.68 o
  14   7  -4        6.93        8.62      7.14 o
  15   7  -4        5.21        2.09      7.32 o
  16   7  -4        0.00       -3.55      7.59 o
  17   7  -4        0.73        3.30      8.03 o
   0   8  -4      146.88      125.49     18.95 o
   1   8  -4       37.00       26.30     12.20 o
   2   8  -4       66.06       63.98     10.81 o
   3   8  -4      121.10      129.66     13.30 o
   4   8  -4        1.62        6.18      9.46 o
   5   8  -4      142.73      140.34     13.99 o
   6   8  -4       62.43       60.47     13.45 o
   7   8  -4       10.08       12.72     10.19 o
   8   8  -4       61.83       46.85      9.40 o
   9   8  -4        4.80        7.41      8.82 o
  10   8  -4       10.87       -7.23      7.23 o
  11   8  -4       54.60       49.74      8.32 o
  12   8  -4        1.70        2.16      6.74 o
  13   8  -4        9.14       12.65      7.15 o
  14   8  -4        5.80        1.89      7.32 o
  15   8  -4        1.28        2.00      7.58 o
  16   8  -4       10.37       12.16      8.48 o
   1   9  -4       70.98       70.60     11.44 o
   2   9  -4        6.05        0.37      9.69 o
   3   9  -4       57.34       37.90     10.78 o
   4   9  -4       16.64       16.43     10.14 o
   5   9  -4       29.27       27.43     10.80 o
   6   9  -4        7.37       13.31     15.86 o
   7   9  -4       84.54       86.00     12.69 o
   8   9  -4        8.10        4.76     10.94 o
   9   9  -4       33.86       34.25     12.34 o
  10   9  -4        3.44       -3.11      8.61 o
  11   9  -4        8.32       11.18      8.03 o
  12   9  -4       13.17        3.76      8.25 o
  13   9  -4        0.52        4.15      7.41 o
  14   9  -4        1.43        8.34      7.68 o
  15   9  -4       32.63       37.56      8.85 o
   0  10  -4      127.25      128.33     19.89 o
   1  10  -4       41.33       48.94     11.27 o
   2  10  -4       26.12       17.09     10.43 o
   3  10  -4       10.84        0.92     14.66 o
   4  10  -4       16.31       18.79     10.68 o
   5  10  -4       47.17       42.04     11.31 o
   6  10  -4       28.88       19.73     11.33 o
   7  10  -4        5.39       -2.56     11.25 o
   8  10  -4       58.79       54.18     12.97 o
   9  10  -4       19.73       32.81     12.94 o
  10  10  -4        1.04       -7.92      9.19 o
  11  10  -4        1.05       -9.25      9.25 o
  12  10  -4        8.11        5.18      9.81 o
  13  10  -4       10.94        1.61     11.71 o
   1  11  -4       15.04       16.98     10.86 o
   2  11  -4       57.24       43.26     11.66 o
   3  11  -4        3.35        0.50     10.62 o
   4  11  -4       47.15       41.74     11.70 o
   5  11  -4        4.25       -3.84     10.92 o
   6  11  -4        8.93        9.33     11.95 o
   7  11  -4       26.49       27.30     12.82 o
   8  11  -4        2.29       -3.84     12.58 o
   9  11  -4        2.18       -6.40     12.75 o
  10  11  -4       25.53       22.21     13.79 o
  11  11  -4        2.45       -5.72     13.90 o
   0  12  -4        7.02       -3.10     15.92 o
   1  12  -4        5.36        1.99     11.01 o
   2  12  -4       12.23       11.23     11.28 o
   3  12  -4       18.48       22.35     15.17 o
   4  12  -4        3.66       -4.83     11.58 o
   5  12  -4       19.51       23.73     12.26 o
   6  12  -4       15.19       12.66     12.99 o
   7  12  -4        3.81        6.56     12.90 o
   8  12  -4        0.76        3.44     13.04 o
   1  13  -4       10.48        7.85     11.73 o
   2  13  -4        0.36       -3.28     11.67 o
   3  13  -4        4.14      -11.64     11.64 o
   4  13  -4       16.35       19.73     17.31 o
   4   0  -3     4268.15     4404.79    225.68 o
   6   0  -3     1002.73     1002.93     48.72 o
   8   0  -3      106.38       94.65     11.56 o
  10   0  -3      462.11      441.27     27.44 o
  12   0  -3      746.10      806.34     81.21 o
  14   0  -3       27.71       30.16     10.51 o
  16   0  -3       39.95       23.83     11.67 o
  18   0  -3        6.59        2.55     11.90 o
  20   0  -3       22.63       19.71     15.23 o
  22   0  -3        3.50       26.07     17.69 o
   0   1  -3     1657.15     1620.80    136.41 o
   1   1  -3      176.99      170.28     14.18 o
   2   1  -3      605.63      510.69     51.71 o
   3   1  -3     1804.27     1762.91     95.82 o
   4   1  -3       45.53       46.47      4.93 o
   5   1  -3      795.55      764.89     27.00 o
   6   1  -3      662.55      668.07     22.08 o
   7   1  -3      195.35      196.39      8.14 o
   8   1  -3      364.43      343.30     14.02 o
   9   1  -3       29.38       33.13      3.61 o
  10   1  -3      145.44      144.00      7.50 o
  11   1  -3      827.02      852.70     36.01 o
  12   1  -3       43.44       37.29      5.39 o
  13   1  -3      155.06      156.71      9.38 o
  14   1  -3      112.23      101.97     10.12 o
  15   1  -3        4.97       10.94      7.50 o
  16   1  -3       51.86       41.23      8.70 o
  17   1  -3       13.70        9.94      8.32 o
  18   1  -3        4.67        1.31      8.44 o
  19   1  -3       40.76       38.74      9.37 o
  20   1  -3        0.27        5.84      8.73 o
  21   1  -3        1.74        6.74     10.13 o
  22   1  -3        0.57       17.53     12.27 o
   1   2  -3     2821.69     2681.26    135.61 o
   2   2  -3       95.76      104.15      6.53 o
   3   2  -3      141.42      150.95      8.71 o
   4   2  -3      181.10      194.79      9.20 o
   5   2  -3      178.04      172.40      9.86 o
   6   2  -3      142.57      146.45      8.14 o
   7   2  -3     1062.30     1039.33     35.29 o
   8   2  -3        0.14        0.00      2.95 o
   9   2  -3      848.75      793.94     32.71 o
  10   2  -3      131.30      126.76      7.48 o
  11   2  -3       94.95       96.47      7.44 o
  12   2  -3       82.78       70.63      8.48 o
  13   2  -3       47.11       45.35      6.03 o
  14   2  -3        2.37       -5.52      5.52 o
  15   2  -3      117.21      115.86     10.74 o
  16   2  -3        9.58       -4.95      7.62 o
  17   2  -3       53.82       54.75      9.32 o
  18   2  -3       15.24       16.35      8.78 o
  19   2  -3        2.14        1.17      8.75 o
  20   2  -3        1.71        3.36      8.88 o
  21   2  -3        3.06        5.95     10.23 o
  22   2  -3        0.55       16.53     12.42 o
   0   3  -3     2334.72     2379.35    135.29 o
   1   3  -3      297.63      325.76     17.37 o
   2   3  -3      652.63      643.70     28.19 o
   3   3  -3      218.97      214.95     10.61 o
   4   3  -3      180.89      191.96     12.44 o
   5   3  -3      436.50      433.63     18.64 o
   6   3  -3      622.22      637.91     25.64 o
   7   3  -3        6.31        5.91      4.24 o
   8   3  -3     1303.76     1322.60     55.80 o
   9   3  -3      197.30      178.70     10.47 o
  10   3  -3       64.82       67.69      6.11 o
  11   3  -3      105.34      104.10      7.82 o
  12   3  -3        4.04        0.46      5.12 o
  13   3  -3       13.20        8.82      5.57 o
  14   3  -3       50.65       38.66      6.49 o
  15   3  -3        8.10       -6.08      6.08 o
  16   3  -3       99.87       99.64      8.61 o
  17   3  -3        4.60        8.26      8.35 o
  18   3  -3        4.07        4.70      8.54 o
  19   3  -3       10.46        6.53      9.04 o
  20   3  -3        3.31        7.40     10.25 o
  21   3  -3        1.20       -3.11     10.23 o
  22   3  -3        3.20       11.24     12.73 o
   1   4  -3      282.07      296.15     14.23 o
   2   4  -3      911.04      859.51     36.35 o
   3   4  -3      156.32      186.53     12.91 o
   4   4  -3     2398.45     2391.34    105.64 o
   5   4  -3       30.18       28.10      3.63 o
   6   4  -3      258.46      260.75     13.05 o
   7   4  -3      139.29      153.78     10.22 o
   8   4  -3       22.99       22.58      4.63 o
   9   4  -3       84.22       86.97      6.92 o
  10   4  -3      117.31      115.47      7.33 o
  11   4  -3       37.14       29.97      5.40 o
  12   4  -3      289.14      284.34     15.20 o
  13   4  -3       20.09       13.17      5.78 o
  14   4  -3      112.58      104.88     10.98 o
  15   4  -3       27.17       19.02      6.68 o
  16   4  -3        6.68        1.31      6.70 o
  17   4  -3       13.66        4.25      7.07 o
  18   4  -3       39.61       27.04      9.19 o
  19   4  -3        0.96        9.16      9.96 o
  20   4  -3       10.24       13.24     10.58 o
  21   4  -3        2.09       20.89     10.96 o
   0   5  -3      109.27      100.11     11.90 o
   1   5  -3      108.23      114.58      6.93 o
   2   5  -3      202.40      194.50     12.44 o
   3   5  -3     1338.33     1324.75     66.78 o
   4   5  -3        1.42        6.95      5.44 o
   5   5  -3      776.42      756.12     40.93 o
   6   5  -3       63.21       54.61      6.89 o
   7   5  -3       46.32       38.26      5.64 o
   8   5  -3       59.68       58.08      6.57 o
   9   5  -3       61.16       67.87      6.04 o
  10   5  -3       55.98       43.31      5.79 o
  11   5  -3      271.98      285.22     12.98 o
  12   5  -3        7.37       -0.16      5.16 o
  13   5  -3      111.05      111.17     11.61 o
  14   5  -3       10.95        5.15      6.11 o
  15   5  -3       13.22        6.24      8.37 o
  16   5  -3       12.31        2.51      6.88 o
  17   5  -3        5.89        9.42      8.01 o
  18   5  -3        1.36        2.22      8.04 o
  19   5  -3       28.37       31.24     10.56 o
  20   5  -3        0.54       10.08     10.53 o
  21   5  -3        3.64       13.97     13.00 o
   1   6  -3      645.60      603.07     36.79 o
   2   6  -3      240.06      235.96     15.24 o
   3   6  -3      105.78       94.76      7.81 o
   4   6  -3      944.88      877.06     44.93 o
   5   6  -3      348.31      353.71     18.03 o
   6   6  -3        3.32        6.61      6.21 o
   7   6  -3      747.79      676.31     35.56 o
   8   6  -3       41.86       46.65      7.72 o
   9   6  -3      251.37      251.96     13.97 o
  10   6  -3       10.15        9.79      6.01 o
  11   6  -3       14.34       15.04      5.13 o
  12   6  -3       50.88       51.41      6.14 o
  13   6  -3       76.12       74.93      8.37 o
  14   6  -3       12.72       13.57      6.09 o
  15   6  -3       33.00       23.47      7.66 o
  16   6  -3        8.88        0.99      6.80 o
  17   6  -3       10.89       11.49      8.17 o
  18   6  -3        2.49        1.43      8.33 o
  19   6  -3        2.41        4.55      8.65 o
  20   6  -3        6.22       17.68     10.76 o
   0   7  -3      533.05      504.53     41.85 o
   1   7  -3       11.76       12.50      7.18 o
   2   7  -3      367.43      357.87     24.09 o
   3   7  -3      152.98      152.08     13.11 o
   4   7  -3        5.29        5.76      6.11 o
   5   7  -3        7.20        9.51      6.45 o
   6   7  -3      340.09      323.26     17.82 o
   7   7  -3       10.67       17.76      7.08 o
   8   7  -3      343.19      356.39     27.19 o
   9   7  -3       17.48       16.07      6.20 o
  10   7  -3      113.83      111.38      8.94 o
  11   7  -3       52.65       42.74      8.58 o
  12   7  -3        2.46        4.41      5.99 o
  13   7  -3        0.95       -1.99      6.14 o
  14   7  -3       70.07       82.96      8.16 o
  15   7  -3        1.12        8.67      7.10 o
  16   7  -3       50.77       61.94      9.16 o
  17   7  -3        6.76       10.27      8.44 o
  18   7  -3        0.60        0.68      8.60 o
  19   7  -3        0.37        6.44     10.46 o
   1   8  -3      394.26      338.95     24.49 o
   2   8  -3      116.00      122.24     15.06 o
   3   8  -3        6.98       -0.52      7.64 o
   4   8  -3      153.20      157.29     13.97 o
   5   8  -3       38.48       14.82     14.33 o
   6   8  -3      155.86      133.29     18.94 o
   7   8  -3      189.34      171.97     22.74 o
   8   8  -3        1.76       -1.18      7.67 o
   9   8  -3      289.68      271.24     16.96 o
  10   8  -3       66.33       63.14      7.66 o
  11   8  -3        8.49       10.87      7.00 o
  12   8  -3       80.49       81.86      8.85 o
  13   8  -3        4.38        3.94      8.13 o
  14   8  -3       12.95       18.20      7.11 o
  15   8  -3       45.22       38.79      8.52 o
  16   8  -3       10.34       19.01     10.01 o
  17   8  -3        9.95        6.84     10.31 o
  18   8  -3       10.41       12.26     10.52 o
   0   9  -3       77.60       89.64     14.79 o
   1   9  -3      157.98      134.82     12.67 o
   2   9  -3        1.26       15.06      8.23 o
   3   9  -3      357.94      321.48     21.99 o
   4   9  -3        2.13        5.44      8.44 o
   5   9  -3      221.16      175.53     15.18 o
   6   9  -3        5.78        0.19     11.87 o
   7   9  -3       75.41       73.86     11.01 o
   8   9  -3       38.01       40.91      8.86 o
   9   9  -3       37.55       37.83     13.71 o
  10   9  -3        1.72        3.01      6.93 o
  11   9  -3      167.49      162.27     11.67 o
  12   9  -3        1.22        3.73      7.62 o
  13   9  -3       14.06       13.04      9.06 o
  14   9  -3        6.29        5.41      9.18 o
  15   9  -3        0.23       -7.11      9.54 o
  16   9  -3        7.32        0.71     10.16 o
  17   9  -3        5.33        6.80     10.71 o
   1  10  -3      158.27      132.79     12.69 o
   2  10  -3       11.71       13.59     12.85 o
   3  10  -3       24.54       21.60      9.08 o
   4  10  -3      254.61      231.98     22.22 o
   5  10  -3      112.95       90.45     11.75 o
   6  10  -3       23.46       28.23      9.91 o
   7  10  -3       28.49       30.86     10.53 o
   8  10  -3       60.15       58.41     11.39 o
   9  10  -3       39.94       49.14     12.03 o
  10  10  -3       20.58       20.45     14.28 o
  11  10  -3       15.58        7.80      9.90 o
  12  10  -3       71.65       80.99     15.17 o
  13  10  -3        3.14       16.91     12.68 o
  14  10  -3        1.51       -2.40      9.62 o
  15  10  -3        4.07       -2.84     10.05 o
  16  10  -3        2.74       -3.56     10.46 o
   0  11  -3      187.23      175.20     21.78 o
   1  11  -3        1.94       -0.47      8.93 o
   2  11  -3       62.57       57.43     10.46 o
   3  11  -3       53.79       45.33     10.44 o
   4  11  -3        3.96        0.88      9.66 o
   5  11  -3       46.56       46.06     11.12 o
   6  11  -3       95.51       89.02     12.64 o
   7  11  -3        5.31       -5.70     10.53 o
   8  11  -3       38.23       36.32     11.81 o
   9  11  -3       25.82        8.61     11.67 o
  10  11  -3       11.12       11.09     16.23 o
  11  11  -3       13.51        2.41     16.86 o
  12  11  -3       12.23        8.61     17.19 o
  13  11  -3        2.01        8.41     18.12 o
  14  11  -3       22.99        6.72     10.39 o
   1  12  -3      106.93       89.26     12.39 o
   2  12  -3       16.02       16.05     10.07 o
   3  12  -3       10.24        9.02     10.24 o
   4  12  -3       29.72       16.33     11.00 o
   5  12  -3       16.36        7.25     11.11 o
   6  12  -3       15.40        5.35     11.27 o
   7  12  -3       35.29       36.82     12.04 o
   8  12  -3        6.66        2.89     11.85 o
   9  12  -3       19.05       26.36     17.50 o
  10  12  -3        9.79        5.98     17.46 o
  11  12  -3        1.48      -13.47     17.26 o
  12  12  -3        3.97        3.61     18.59 o
   0  13  -3       28.20       36.51     15.54 o
   1  13  -3       14.93        8.14     10.54 o
   2  13  -3        1.69       13.92     11.23 o
   3  13  -3       56.57       51.82     12.35 o
   4  13  -3        1.73      -11.28     11.28 o
   5  13  -3       18.10       14.16     11.89 o
   6  13  -3        3.69       -1.59     12.07 o
   7  13  -3        3.73      -16.61     16.61 o
   8  13  -3       19.23       19.66     18.50 o
   9  13  -3        9.35       10.21     18.72 o
   1  14  -3        0.13       -5.14     11.23 o
   2  14  -3       14.35       17.30     11.74 o
   3  14  -3       14.42       13.30     11.65 o
   4  14  -3       14.75       16.32     11.81 o
   5  14  -3        0.18       -0.49     11.96 o
   4   0  -2      303.74      316.82     14.99 o
   6   0  -2     2116.20     2017.24     93.49 o
   8   0  -2     8126.29     8059.85    406.14 o
  10   0  -2      385.53      386.17     21.54 o
  12   0  -2      126.31      114.03      8.99 o
  14   0  -2      191.90      204.78     20.68 o
  16   0  -2      229.33      231.87     37.77 o
  18   0  -2       37.51       39.15     11.37 o
  20   0  -2       13.74        9.33     14.80 o
  22   0  -2        7.98       31.35     16.66 o
   1   1  -2     2274.45     2285.99    181.85 o
   2   1  -2     2724.60     2681.60    141.06 o
   3   1  -2      721.10      651.41     26.96 o
   4   1  -2     1907.85     1808.71     70.76 o
   5   1  -2      295.69      292.19     10.33 o
   6   1  -2      269.64      267.63     10.15 o
   7   1  -2     1783.60     1695.25     62.82 o
   8   1  -2      537.70      504.43     18.67 o
   9   1  -2     1384.94     1300.60     46.70 o
  10   1  -2      382.88      360.99     15.01 o
  11   1  -2       15.85       13.90      3.31 o
  12   1  -2      363.24      336.09     14.05 o
  13   1  -2      149.21      147.97      8.58 o
  14   1  -2       78.80       86.59      7.03 o
  15   1  -2      220.50      210.94     12.21 o
  16   1  -2       10.30        7.48      7.05 o
  17   1  -2       34.18       36.89      7.98 o
  18   1  -2       24.62       25.33      7.64 o
  19   1  -2        4.03       16.08      8.53 o
  20   1  -2       16.82       30.04     11.02 o
  21   1  -2        1.57        8.93     10.72 o
  22   1  -2        0.98       10.28     11.24 o
  23   1  -2        7.14       14.54     11.95 o
   0   2  -2      649.44      687.14     48.90 o
   2   2  -2     1007.87      997.15     45.67 o
   3   2  -2     5812.78     5650.04    281.84 o
   4   2  -2       45.50       49.56      3.46 o
   5   2  -2     5357.56     5265.86    205.40 o
   6   2  -2      128.06      123.96      6.26 o
   7   2  -2       81.69       96.09      5.36 o
   8   2  -2      111.58      109.92      6.03 o
   9   2  -2      109.35      108.00      6.27 o
  10   2  -2      272.32      267.26     11.17 o
  11   2  -2     1173.56     1150.83     48.44 o
  12   2  -2       85.49       84.24      9.09 o
  13   2  -2      814.59      810.17     34.35 o
  14   2  -2      199.61      193.36     11.46 o
  15   2  -2        5.17        6.18      5.48 o
  16   2  -2       26.96       16.87      6.01 o
  17   2  -2       24.40       19.90      6.24 o
  18   2  -2        0.83       -3.30      5.77 o
  19   2  -2       61.93       75.08     10.83 o
  20   2  -2        0.82       -3.43     10.45 o
  21   2  -2       15.93       14.68     11.12 o
  22   2  -2        3.08        8.85     11.37 o
  23   2  -2        0.11       10.71     11.78 o
   1   3  -2     1500.32     1499.56     61.25 o
   2   3  -2     1366.63     1340.24     54.61 o
   3   3  -2      545.83      547.19     24.04 o
   4   3  -2     3459.36     3458.09    146.65 o
   5   3  -2     1031.74     1038.94     55.34 o
   6   3  -2     1159.27     1095.09     51.58 o
   7   3  -2     1181.62     1169.14     48.92 o
   8   3  -2      160.06      167.11      8.72 o
   9   3  -2      461.00      459.87     21.33 o
  10   3  -2      379.78      369.46     16.31 o
  11   3  -2       42.10       38.27      4.97 o
  12   3  -2      711.26      663.64     29.53 o
  13   3  -2      100.18       96.71      7.80 o
  14   3  -2       18.72       18.74      5.65 o
  15   3  -2      117.72      112.91     10.67 o
  16   3  -2       19.94       13.81      6.10 o
  17   3  -2       28.85       19.55      5.69 o
  18   3  -2       26.70       30.74      7.33 o
  19   3  -2        2.61       15.83      9.21 o
  20   3  -2       46.57       58.32     12.54 o
  21   3  -2        2.06       15.11     11.46 o
  22   3  -2        0.14       12.95     13.45 o
  23   3  -2        5.36        5.25     12.00 o
   0   4  -2     5999.82     6305.78    509.70 o
   1   4  -2       56.38       66.29      5.87 o
   2   4  -2     1760.59     1623.77     89.70 o
   3   4  -2      966.74      964.11     47.91 o
   4   4  -2      366.39      390.85     20.56 o
   5   4  -2      351.99      339.31     16.93 o
   6   4  -2     1022.17     1001.53     40.61 o
   7   4  -2      108.58      111.54      7.15 o
   8   4  -2      935.52      884.50     42.02 o
   9   4  -2      102.04      111.77      7.41 o
  10   4  -2      273.79      268.60     13.80 o
  11   4  -2      195.97      196.34     11.38 o
  12   4  -2       23.03       26.00      5.17 o
  13   4  -2       38.48       28.83      5.68 o
  14   4  -2       82.30       76.01     10.24 o
  15   4  -2       25.09       27.08      6.23 o
  16   4  -2      127.02      130.28      9.72 o
  17   4  -2        1.55        3.50      7.02 o
  18   4  -2       10.37       16.16      7.56 o
  19   4  -2        8.00       12.58      7.62 o
  20   4  -2       11.87       27.27     11.72 o
  21   4  -2        2.07       -0.30     11.51 o
  22   4  -2        5.82       20.56     12.22 o
   1   5  -2     3950.75     3878.24    219.26 o
   2   5  -2      314.18      312.76     18.85 o
   3   5  -2       76.61       79.61      5.88 o
   4   5  -2      297.71      256.03     18.63 o
   5   5  -2      291.17      299.60     21.98 o
   6   5  -2      517.68      513.55     25.91 o
   7   5  -2     2279.57     2200.09     95.16 o
   8   5  -2       13.52       13.35      4.06 o
   9   5  -2      575.79      561.51     25.08 o
  10   5  -2      160.21      172.02      9.58 o
  11   5  -2      103.28      106.60      6.54 o
  12   5  -2       88.75       97.49      8.55 o
  13   5  -2       28.38       22.38      5.74 o
  14   5  -2       36.77       43.63      6.98 o
  15   5  -2      268.91      304.65     16.84 o
  16   5  -2        2.23        2.40      7.02 o
  17   5  -2       50.74       63.17      8.67 o
  18   5  -2        8.76       10.72      7.75 o
  19   5  -2        2.35       17.08     11.79 o
  20   5  -2        2.96       10.38      9.11 o
  21   5  -2        2.09        3.79     17.60 o
  22   5  -2        0.85       17.05     18.58 o
   0   6  -2     1525.48     1481.05    125.65 o
   2   6  -2      289.63      249.81     22.10 o
   3   6  -2      911.27      911.60     53.88 o
   4   6  -2        1.79        4.73      4.69 o
   5   6  -2      929.46      846.59     39.91 o
   6   6  -2      167.15      164.61     10.34 o
   7   6  -2      319.52      283.37     19.21 o
   8   6  -2      529.00      532.22     27.49 o
   9   6  -2      364.55      367.25     17.20 o
  10   6  -2       13.16       16.89      5.42 o
  11   6  -2      339.52      364.14     21.94 o
  12   6  -2        0.11        8.84      3.35 o
  13   6  -2       98.74      116.84     10.83 o
  14   6  -2        2.19        4.05      5.72 o
  15   6  -2       28.52       38.50      7.61 o
  16   6  -2       53.05       58.94      8.43 o
  17   6  -2       25.06       33.78      8.23 o
  18   6  -2        6.76        9.26      8.21 o
  19   6  -2       11.00       12.83     11.48 o
  20   6  -2        1.64       14.20     11.65 o
  21   6  -2        4.41       11.27     12.16 o
   1   7  -2      121.01      157.96     17.06 o
   2   7  -2     1156.17     1046.65     62.21 o
   3   7  -2       16.70       14.88      4.92 o
   4   7  -2     1574.79     1387.01     64.02 o
   5   7  -2       64.59       61.04      6.75 o
   6   7  -2      439.04      405.77     33.50 o
   7   7  -2      231.69      212.43     17.05 o
   8   7  -2       40.50       33.75      8.63 o
   9   7  -2      105.04       94.80      7.35 o
  10   7  -2      504.34      530.09     27.24 o
  11   7  -2       43.63       37.74      5.55 o
  12   7  -2      384.07      411.03     19.04 o
  13   7  -2       51.88       54.92      6.76 o
  14   7  -2       39.22       45.60      7.82 o
  15   7  -2        0.87        3.60      7.35 o
  16   7  -2        0.06        6.48      9.11 o
  17   7  -2        0.86       -1.42      9.39 o
  18   7  -2       37.69       33.41     10.42 o
  19   7  -2        0.69       -7.64     11.99 o
  20   7  -2       14.82       13.48     12.87 o
  21   7  -2        1.90        8.03     13.01 o
   0   8  -2      505.10      462.65     38.88 o
   1   8  -2        0.68       -0.04      6.10 o
   2   8  -2      462.17      437.22     27.07 o
   3   8  -2      396.00      411.91     30.06 o
   4   8  -2       11.15       14.41      5.38 o
   5   8  -2      613.28      569.97     28.07 o
   6   8  -2      289.12      281.68     16.76 o
   7   8  -2       39.80       41.90      7.12 o
   8   8  -2      310.80      259.08     32.77 o
   9   8  -2       40.32       36.18      5.87 o
  10   8  -2      103.48       82.49     11.80 o
  11   8  -2       79.55       96.89     11.51 o
  12   8  -2       31.87       42.30      7.36 o
  13   8  -2      191.40      195.90     15.17 o
  14   8  -2       52.59       42.31      9.79 o
  15   8  -2       20.81       20.64      9.74 o
  16   8  -2       18.42       11.44      9.88 o
  17   8  -2        9.53       10.29     10.25 o
  18   8  -2        8.92        8.83     13.39 o
  19   8  -2        4.87        2.61     18.20 o
  20   8  -2        0.31       -7.43     13.28 o
   1   9  -2      394.08      357.58     24.49 o
   2   9  -2       61.11       50.35      8.06 o
   3   9  -2      345.01      316.10     21.31 o
   4   9  -2      131.87      136.21     11.85 o
   5   9  -2      165.63      183.58     12.09 o
   6   9  -2       15.88       21.70      8.29 o
   7   9  -2      496.61      507.12     26.94 o
   8   9  -2       68.37       65.63      8.45 o
   9   9  -2      207.01      207.02     19.78 o
  10   9  -2        3.03        3.44      7.99 o
  11   9  -2        6.72       10.38     10.46 o
  12   9  -2       55.45       30.76     27.64 o
  13   9  -2       36.23       44.39     11.01 o
  14   9  -2        1.69        4.80      9.30 o
  15   9  -2       65.44       55.94     14.94 o
  16   9  -2        1.95        0.59     10.18 o
  17   9  -2        5.20       11.29     13.74 o
  18   9  -2        3.44       -2.05     14.12 o
  19   9  -2        0.34        7.18     14.36 o
   0  10  -2     1047.12      888.28     70.70 o
   1  10  -2      128.71      121.36     13.39 o
   2  10  -2       33.33       30.48      8.16 o
   3  10  -2      220.54      186.65     14.93 o
   4  10  -2       46.23       40.11      9.02 o
   5  10  -2      170.18      176.46     15.00 o
   6  10  -2       12.45       20.76      8.73 o
   7  10  -2       25.21       30.76      7.68 o
   8  10  -2      437.74      411.60     27.89 o
   9  10  -2       27.92       41.89      8.88 o
  10  10  -2       40.99       52.91     14.00 o
  11  10  -2       21.20       23.90     11.71 o
  12  10  -2       38.90       26.53     23.60 o
  13  10  -2       63.14       73.61     31.59 o
  14  10  -2        4.76        1.63      9.63 o
  15  10  -2        0.12        0.46     10.22 o
  16  10  -2       25.15       20.39     14.59 o
  17  10  -2        9.74        3.61     17.12 o
  18  10  -2        2.32      -12.23     22.71 o
   1  11  -2       76.82       74.67     10.11 o
   2  11  -2      330.68      278.64     26.86 o
   3  11  -2       54.15       44.73      9.59 o
   4  11  -2      178.93      166.15     16.20 o
   5  11  -2       39.38       34.46      9.74 o
   6  11  -2       48.37       48.77     10.48 o
   7  11  -2       18.54       14.89      9.78 o
   8  11  -2       43.13       45.80     15.46 o
   9  11  -2       18.96       12.08     14.92 o
  10  11  -2       77.71       73.78     24.23 o
  11  11  -2        3.31       13.10     11.95 o
  12  11  -2       26.78       33.57     13.19 o
  13  11  -2        5.86       -7.37     14.95 o
  14  11  -2        8.18       -9.90      9.90 o
  15  11  -2        9.20        8.76     14.78 o
  16  11  -2        1.97        2.61     28.77 o
   0  12  -2      130.94      123.39     18.26 o
   1  12  -2       12.56        4.24      9.13 o
   2  12  -2        8.36       16.04      9.52 o
   3  12  -2      165.90      157.34     14.41 o
   4  12  -2        1.76        9.29      9.57 o
   5  12  -2      137.56      126.73     13.74 o
   6  12  -2       19.60       22.96     10.68 o
   7  12  -2        5.91        1.55     15.06 o
   8  12  -2       23.67       35.51     16.19 o
   9  12  -2       15.26        5.09     16.17 o
  10  12  -2       14.88       18.19     16.92 o
  11  12  -2       34.14       27.52     18.73 o
  12  12  -2        4.77       21.80     19.18 o
  13  12  -2       10.40       35.74     20.19 o
  14  12  -2        8.05       -6.12     20.61 o
   1  13  -2       83.29       73.69     12.46 o
   2  13  -2       18.49       20.01     11.02 o
   3  13  -2       12.71        1.48     10.16 o
   4  13  -2       30.50       25.27     11.08 o
   5  13  -2       34.75       58.10     17.42 o
   6  13  -2        4.85       11.99     16.07 o
   7  13  -2       26.67       28.47     17.23 o
   8  13  -2        0.98        9.80     16.94 o
   9  13  -2       10.82       20.01     17.97 o
  10  13  -2        2.33      -18.31     18.31 o
  11  13  -2       11.34      -12.33     18.94 o
  12  13  -2        6.80       -1.70     20.08 o
   0  14  -2       48.36       45.30     17.89 o
   1  14  -2        4.37       -5.82     11.39 o
   2  14  -2       51.72       44.91     12.47 o
   3  14  -2        7.13        0.12     11.77 o
   4  14  -2        4.25      -14.77     14.77 o
   5  14  -2        6.62       11.41     15.66 o
   6  14  -2       44.02       31.51     16.69 o
   7  14  -2        4.39      -11.51     16.15 o
   8  14  -2       11.71       20.88     17.62 o
   9  14  -2        9.53       -1.61     17.47 o
   1  15  -2        2.46        1.63     12.40 o
   2  15  -2       21.90       20.09     16.96 o
   3  15  -2       31.48       27.25     17.56 o
   4  15  -2        7.75        7.79     17.32 o
   2   0  -1      376.01      370.58     20.31 o
   4   0  -1    37875.64    36877.15   1878.12 o
   6   0  -1     1658.74     1640.06     83.88 o
   8   0  -1      384.20      372.90     20.92 o
  10   0  -1      240.71      226.47     13.37 o
  12   0  -1     1419.28     1254.23     71.08 o
  14   0  -1      255.44      290.42     17.95 o
  16   0  -1        8.91        6.37      6.37 o
  18   0  -1       72.94       81.61     17.25 o
  20   0  -1       56.20       84.06     17.90 o
  22   0  -1        9.53       22.79     15.77 o
  24   0  -1        0.13       -6.79     16.53 o
   0   1  -1     5205.92     4790.57    290.40 o
   1   1  -1     4996.42     5087.20    342.83 o
   3   1  -1    16610.87    16626.58    734.48 o
   4   1  -1     1647.90     1603.27     60.76 o
   5   1  -1    11615.72    11457.54    408.85 o
   6   1  -1     2778.39     2731.14     97.64 o
   7   1  -1      788.18      777.14     27.14 o
   8   1  -1     1531.85     1511.96     57.10 o
   9   1  -1     1004.02      902.02     33.74 o
  10   1  -1      134.76      126.27      6.34 o
  11   1  -1     1028.38      932.24     41.52 o
  12   1  -1       12.36        9.46      3.05 o
  13   1  -1      577.34      570.24     22.49 o
  14   1  -1      390.23      399.64     16.30 o
  15   1  -1       23.46       19.44      5.26 o
  16   1  -1      225.14      251.47     13.65 o
  17   1  -1       33.01       40.51      6.13 o
  18   1  -1        6.44       15.39      6.35 o
  19   1  -1       66.21       84.40     12.31 o
  20   1  -1        3.70       19.85     10.58 o
  21   1  -1       13.32       37.85     15.66 o
  22   1  -1        4.27       13.16     14.35 o
  23   1  -1        0.76        8.29     11.47 o
  24   1  -1        7.00       14.03     11.91 o
   1   2  -1    12758.97    12652.79    724.70 o
   2   2  -1      386.29      417.77     18.96 o
   3   2  -1      538.63      606.35     34.76 o
   5   2  -1      337.60      340.31     17.01 o
   6   2  -1      531.82      543.85     24.14 o
   7   2  -1     4437.16     4199.19    172.09 o
   8   2  -1       15.33       13.61      2.19 o
   9   2  -1     5227.65     4999.45    193.11 o
  10   2  -1       23.13       17.16      2.59 o
  11   2  -1      105.53      109.58      8.54 o
  12   2  -1        7.72        9.83      3.27 o
  13   2  -1       41.55       41.82      4.13 o
  14   2  -1       34.04       31.72      5.79 o
  15   2  -1      338.86      332.68     16.36 o
  16   2  -1       43.26       44.61      6.60 o
  17   2  -1      170.26      179.56     11.81 o
  18   2  -1       47.68       48.39      7.94 o
  19   2  -1        3.14       10.64      7.32 o
  20   2  -1       14.88       22.66     11.87 o
  21   2  -1        4.86       17.21     10.81 o
  22   2  -1        0.02        4.80     10.90 o
  23   2  -1        5.54       25.72     11.85 o
  24   2  -1        3.24        7.27     11.83 o
   0   3  -1     6402.86     6878.11    511.53 o
   1   3  -1     1275.20     1347.82     73.69 o
   2   3  -1     4102.48     4144.25    199.72 o
   3   3  -1     2317.55     2286.12    120.25 o
   4   3  -1      237.05      250.62     11.85 o
   5   3  -1     1056.93     1037.92     60.40 o
   6   3  -1     2122.22     2059.87     93.18 o
   7   3  -1      558.20      525.19     25.69 o
   8   3  -1     3538.95     3462.52    154.24 o
   9   3  -1       25.28       25.80      4.18 o
  10   3  -1      580.97      586.06     28.17 o
  11   3  -1      529.85      502.19     21.68 o
  12   3  -1       20.95       16.58      4.54 o
  13   3  -1       86.33       91.61     12.57 o
  14   3  -1      331.94      341.70     22.76 o
  15   3  -1        1.43       -1.20      5.11 o
  16   3  -1      513.61      544.18     36.95 o
  17   3  -1        4.37       12.56      6.64 o
  18   3  -1        6.89       17.55      7.94 o
  19   3  -1       14.54       18.78      7.66 o
  20   3  -1        1.13        5.27      7.20 o
  21   3  -1        4.04       10.41     11.01 o
  22   3  -1        9.95       10.79     11.61 o
  23   3  -1        1.30       10.49     18.19 o
  24   3  -1        5.76       12.47     19.13 o
   1   4  -1      303.91      356.36     21.02 o
   2   4  -1     6576.57     7067.49    314.06 o
   3   4  -1      396.90      385.53     44.72 o
   4   4  -1     4471.17     4369.32    216.95 o
   5   4  -1       42.09       38.92      4.12 o
   6   4  -1     2414.04     2337.11    114.40 o
   7   4  -1     1147.74     1095.02     45.57 o
   8   4  -1      444.60      455.54     24.98 o
   9   4  -1       48.18       52.77      4.28 o
  10   4  -1     1270.37     1300.04     55.13 o
  11   4  -1      127.67      130.88      7.77 o
  12   4  -1     1142.34     1193.77     48.59 o
  13   4  -1       28.34       24.60      5.41 o
  14   4  -1       80.14       82.75     13.89 o
  15   4  -1       41.24       37.13      7.37 o
  16   4  -1       21.20       19.80      6.32 o
  17   4  -1        0.05       -3.50      7.19 o
  18   4  -1       33.20       23.93     11.99 o
  19   4  -1       16.49       31.17      8.36 o
  20   4  -1       46.54       70.11      9.76 o
  21   4  -1        2.41       10.69      9.59 o
  22   4  -1        5.89       16.08     18.58 o
  23   4  -1        1.50       36.41     19.83 o
   2   5  -1       11.92       17.39      3.18 o
   3   5  -1     6443.03     6767.58    307.49 o
   4   5  -1      313.69      313.15     17.40 o
   5   5  -1     1597.26     1499.40    100.07 o
   6   5  -1       31.58       29.36      4.12 o
   7   5  -1      307.77      290.54     13.89 o
   8   5  -1      285.35      274.23     11.92 o
   9   5  -1       41.43       42.56      4.85 o
  10   5  -1        1.36        6.30      3.65 o
  11   5  -1     1508.24     1596.18     57.27 o
  12   5  -1        1.87        3.46      4.84 o
  13   5  -1       83.93       80.12      8.04 o
  14   5  -1       53.86       58.82      8.62 o
  15   5  -1       13.10       24.66      6.44 o
  16   5  -1       13.36       22.05      6.92 o
  17   5  -1        6.95        2.35      7.77 o
  18   5  -1        2.38       -0.60     20.36 o
  19   5  -1       43.62       54.79     11.79 o
  20   5  -1        0.22       -7.02     10.78 o
  21   5  -1        5.20        4.55     11.13 o
  22   5  -1        2.79       -1.86      9.98 o
  23   5  -1        0.33       -3.27     20.23 o
   1   6  -1     3238.75     3409.53    200.87 o
   2   6  -1      528.93      544.79     27.74 o
   3   6  -1     1167.17     1278.36     58.46 o
   4   6  -1     1740.56     1925.27    109.09 o
   5   6  -1      970.89     1009.14     55.12 o
   6   6  -1      459.19      439.33     22.89 o
   7   6  -1     1245.25     1209.03     52.35 o
   8   6  -1      192.69      179.52      9.61 o
   9   6  -1      845.22      816.86     35.01 o
  10   6  -1       94.81       94.16      6.86 o
  11   6  -1      350.89      353.65     16.01 o
  12   6  -1      552.26      565.28     24.37 o
  13   6  -1      215.74      230.62     13.45 o
  14   6  -1       59.19       63.41      8.87 o
  15   6  -1      148.01      180.13     16.28 o
  16   6  -1        2.40        1.11     11.03 o
  17   6  -1       48.09       58.19     13.28 o
  18   6  -1        4.90        2.51     11.30 o
  19   6  -1        1.29        1.76     11.62 o
  20   6  -1       21.12       15.63     12.18 o
  21   6  -1       13.56       39.02     12.75 o
  22   6  -1        0.76        1.63     12.38 o
   0   7  -1     2831.90     2991.68    229.57 o
   1   7  -1        2.51        7.52      3.21 o
   2   7  -1      678.38      657.29     32.80 o
   3   7  -1      315.93      343.06     17.91 o
   4   7  -1       52.77       58.99     11.12 o
   5   7  -1      155.04      194.71     25.68 o
   6   7  -1     1085.06     1123.17     51.85 o
   7   7  -1       48.88       58.12      6.25 o
   8   7  -1     1035.80     1016.28     42.02 o
   9   7  -1       77.55       81.73      6.28 o
  10   7  -1      119.77      132.89      9.04 o
  11   7  -1       28.15       28.91      6.98 o
  12   7  -1       56.43       46.41      9.28 o
  13   7  -1        5.95        2.69      7.45 o
  14   7  -1      224.34      278.52     22.96 o
  15   7  -1       33.01       31.42      9.44 o
  16   7  -1       92.29      103.77     14.67 o
  17   7  -1       25.50        8.57     13.73 o
  18   7  -1       13.17       14.94     12.52 o
  19   7  -1        1.05        0.80     12.53 o
  20   7  -1        4.05       16.24     12.88 o
  21   7  -1        3.01       -4.26     13.21 o
  22   7  -1        6.13       12.58     22.24 o
   1   8  -1     1692.99     1716.47     95.85 o
   2   8  -1      986.12      986.66     49.78 o
   3   8  -1       16.75       34.22      4.76 o
   4   8  -1      963.90      980.30     59.36 o
   5   8  -1       93.55      128.87     23.28 o
   6   8  -1      265.47      312.46     16.23 o
   7   8  -1      319.22      346.39     19.72 o
   8   8  -1      240.32      242.58     15.07 o
   9   8  -1      888.89      892.39     42.84 o
  10   8  -1      219.47      272.58     23.46 o
  11   8  -1      114.07      101.40     14.10 o
  12   8  -1       29.92       19.47      8.48 o
  13   8  -1        7.21       -5.54      6.80 o
  14   8  -1       31.02       27.62     13.85 o
  15   8  -1       44.01       39.85     13.13 o
  16   8  -1        2.12       14.22     12.79 o
  17   8  -1       56.01       55.46     13.99 o
  18   8  -1       26.69       22.22     16.63 o
  19   8  -1        6.38       -3.94     13.13 o
  20   8  -1        1.26        1.95     13.72 o
  21   8  -1        0.49        1.86     13.95 o
   0   9  -1      313.95      279.20     28.94 o
   1   9  -1      498.26      488.43     31.21 o
   2   9  -1      111.34      110.61      9.63 o
   3   9  -1      649.76      636.42     31.59 o
   4   9  -1       44.72       54.44     10.11 o
   5   9  -1      745.35      728.79     33.94 o
   6   9  -1       12.72       25.00      5.82 o
   7   9  -1      150.63      140.67     10.04 o
   8   9  -1       72.89       75.80      7.98 o
   9   9  -1      135.79      152.19     13.84 o
  10   9  -1       37.80       49.50     10.61 o
  11   9  -1      241.48      255.47     29.31 o
  12   9  -1       48.39       59.41     13.54 o
  13   9  -1      104.32       99.75     48.79 o
  14   9  -1       13.40        1.82     13.61 o
  15   9  -1       13.17       16.99     13.13 o
  16   9  -1        1.15        3.88     13.31 o
  17   9  -1        3.81       -0.29     13.53 o
  18   9  -1        0.47      -12.56     15.11 o
  19   9  -1       31.12       14.32     14.67 o
  20   9  -1        2.73        1.12     14.74 o
   1  10  -1      179.21      187.70     20.27 o
   2  10  -1       41.82       62.92     14.02 o
   3  10  -1      112.58      123.34     11.76 o
   4  10  -1     1477.27     1395.74    113.29 o
   5  10  -1       15.81       21.66      6.86 o
   6  10  -1       46.52       58.72      7.26 o
   7  10  -1       86.80       88.20     10.57 o
   8  10  -1       38.08       47.56      9.96 o
   9  10  -1      222.04      233.19     19.75 o
  10  10  -1        4.84       11.45     10.33 o
  11  10  -1        1.51        9.10     10.92 o
  12  10  -1      161.34      175.93     31.12 o
  13  10  -1        8.73       -3.27     12.20 o
  14  10  -1       21.80        7.05     21.93 o
  15  10  -1       17.72       -2.87     22.09 o
  16  10  -1        6.37       -6.50     13.96 o
  17  10  -1        4.09      -10.03     26.15 o
  18  10  -1        1.77      -14.35     14.35 o
  19  10  -1        0.16      -24.15     24.15 o
   0  11  -1      353.53      335.18     34.92 o
   1  11  -1      175.61      176.68     13.97 o
   2  11  -1      363.30      361.24     23.66 o
   3  11  -1       79.07       90.62     10.44 o
   4  11  -1       16.33       13.05      8.74 o
   5  11  -1       57.75       64.40      9.61 o
   6  11  -1      368.00      367.42     34.98 o
   7  11  -1        6.69       31.15      9.40 o
   8  11  -1      185.85      221.68     19.30 o
   9  11  -1       21.70       25.29     10.56 o
  10  11  -1       50.78       78.05     31.23 o
  11  11  -1       10.89        7.15     11.69 o
  12  11  -1        2.18        6.63     12.52 o
  13  11  -1       12.81        1.68     13.06 o
  14  11  -1       32.35       16.94     19.17 o
  15  11  -1        3.65      -15.75     15.75 o
  16  11  -1       28.65       20.12     15.25 o
  17  11  -1        2.39        4.77     18.58 o
   1  12  -1      207.09      211.46     17.40 o
   2  12  -1       18.18       20.51      9.23 o
   3  12  -1        0.00       -1.23      8.59 o
   4  12  -1      132.92      131.27     19.14 o
   5  12  -1        2.39       12.86     14.04 o
   6  12  -1        7.83       -4.07     14.55 o
   7  12  -1      190.28      204.10     23.78 o
   8  12  -1        2.11       11.49     16.08 o
   9  12  -1       56.56       64.80     18.54 o
  10  12  -1       14.52       27.03     12.20 o
  11  12  -1        9.86       11.70     12.42 o
  12  12  -1        8.72       19.30     13.60 o
  13  12  -1        4.98       11.04     14.02 o
  14  12  -1        3.91      -11.71     14.40 o
  15  12  -1       12.32        2.57     15.07 o
   0  13  -1       24.98       28.38     14.89 o
   1  13  -1       80.13       95.31     12.71 o
   2  13  -1       46.72       70.30     11.89 o
   3  13  -1       82.22      104.78     19.45 o
   4  13  -1        5.09      -14.06     15.21 o
   5  13  -1       50.84       60.51     18.36 o
   6  13  -1        6.62       -5.60     16.43 o
   7  13  -1       29.21       27.18     17.69 o
   8  13  -1       28.05       32.93     17.97 o
   9  13  -1       19.63       11.50     18.10 o
  10  13  -1        3.62      -11.39     18.56 o
  11  13  -1       44.94       36.64     20.54 o
  12  13  -1        0.64        4.04     18.40 o
  13  13  -1       14.87       15.46     14.48 o
   1  14  -1       10.42        4.50     11.59 o
   2  14  -1       86.01       77.75     19.26 o
   3  14  -1        2.57        7.23     16.85 o
   4  14  -1       21.86       37.08     19.20 o
   5  14  -1       16.44       11.75     16.43 o
   6  14  -1       49.56       23.39     17.49 o
   7  14  -1        0.88        7.19     17.06 o
   8  14  -1        6.53        3.27     17.45 o
   9  14  -1        8.51        7.26     18.16 o
  10  14  -1       21.44       13.16     18.32 o
  11  14  -1        2.86      -11.15     18.51 o
   1  15  -1       28.78       10.96     19.10 o
   2  15  -1       39.21       35.35     18.16 o
   3  15  -1        3.97       -9.35     17.16 o
   4  15  -1       16.00        0.79     18.06 o
   5  15  -1        1.33       20.88     18.09 o
   6  15  -1       11.73       -7.11     18.36 o
   7  15  -1       18.87       10.58     18.64 o
   4   0   0     6775.26     5984.96    383.20 o
   6   0   0     5249.46     4674.72    239.76 o
   8   0   0    12599.87    12300.62    628.56 o
  10   0   0      163.06      170.82     14.31 o
  12   0   0       27.53       31.44      5.29 o
  14   0   0      128.73      128.87     16.13 o
  16   0   0      290.45      336.61     29.84 o
  18   0   0      112.18      146.94     13.09 o
  20   0   0        0.34       11.19     16.13 o
  22   0   0        7.32        9.40     17.25 o
  24   0   0       10.78       17.58     18.94 o
   1   1   0     1745.41     1846.25    144.61 o
   2   1   0     2184.33     2411.55    188.75 o
   3   1   0      306.14      349.62     17.71 o
   4   1   0     8967.08     9144.49    412.84 o
   5   1   0      621.72      739.38     33.81 o
   6   1   0     2359.36     2320.40     92.89 o
   7   1   0      477.63      448.66     17.10 o
   8   1   0      708.81      654.53     24.24 o
   9   1   0     2226.83     2072.30     74.46 o
  10   1   0     1421.86     1464.19     52.76 o
  11   1   0        4.62        4.37      3.05 o
  12   1   0      496.84      515.41     19.75 o
  13   1   0      111.51      110.40      8.00 o
  14   1   0       74.45       85.10      5.79 o
  15   1   0      249.79      268.13     16.29 o
  16   1   0       23.38       33.94      5.08 o
  17   1   0      129.89      167.91      9.81 o
  18   1   0        9.97       22.86      6.92 o
  19   1   0        0.51        8.45      6.93 o
  20   1   0       50.10       55.20      8.28 o
  21   1   0        0.18       10.05     11.59 o
  22   1   0        0.09        9.19     16.63 o
  23   1   0       26.00       36.64     13.49 o
  24   1   0        0.91        5.45     13.18 o
   0   2   0     5121.00     5293.94    414.53 o
   1   2   0     2379.49     2788.85    154.97 o
   2   2   0     2057.75     2481.11    197.54 o
   3   2   0     3222.29     3642.52    164.18 o
   4   2   0     1382.28     1311.10     56.76 o
   5   2   0     9887.54     9814.38    391.19 o
   6   2   0     1690.48     1773.29     71.00 o
   7   2   0        8.94        7.53      1.86 o
   8   2   0      117.11      118.19      5.86 o
   9   2   0      160.54      148.43      7.18 o
  10   2   0       30.21       31.36      3.27 o
  11   2   0     3282.10     3105.89    121.10 o
  12   2   0        0.85        1.47      3.20 o
  13   2   0     1512.17     1482.99     58.71 o
  14   2   0       49.81       44.60      4.72 o
  15   2   0       26.20       20.45      4.66 o
  16   2   0        3.99        6.59      6.40 o
  17   2   0      121.91      124.10     14.31 o
  18   2   0       21.50       33.57      7.25 o
  19   2   0      133.88      174.51     12.77 o
  20   2   0       14.09       22.18      7.71 o
  21   2   0       21.63       32.52      8.11 o
  22   2   0       29.79       39.75     13.32 o
  23   2   0        1.07       -0.41     19.12 o
  24   2   0        0.02       -0.16     19.71 o
   1   3   0     2486.90     2862.09    367.18 o
   2   3   0     9987.73    11344.01    625.90 o
   3   3   0      323.21      359.50     17.32 o
   4   3   0     6499.50     7306.44    291.19 o
   5   3   0     1509.94     1571.99     63.04 o
   6   3   0     1432.12     1523.46     65.25 o
   7   3   0     3094.10     3177.52    114.36 o
   8   3   0        1.74        3.76      2.29 o
   9   3   0       67.88       67.06      4.84 o
  10   3   0       93.82       96.41      5.15 o
  11   3   0       19.49       18.41      3.16 o
  12   3   0     1397.82     1371.52     50.59 o
  13   3   0       50.97       48.46      4.62 o
  14   3   0      137.02      140.54      9.72 o
  15   3   0      413.73      490.22     31.29 o
  16   3   0        3.34        5.30      6.53 o
  17   3   0        8.98       12.13      6.89 o
  18   3   0       24.51       30.08      7.54 o
  19   3   0        7.21        7.60      7.27 o
  20   3   0       45.61       50.64      8.54 o
  21   3   0        0.06        8.44      9.01 o
  22   3   0        0.17       -1.41      9.17 o
  23   3   0        0.92       24.99     20.50 o
  24   3   0        1.95       20.88     21.09 o
   0   4   0     2690.35     2908.96    227.95 o
   1   4   0       77.48       79.39      6.52 o
   2   4   0    10025.01    11873.91    549.19 o
   3   4   0     3222.56     3438.74    159.31 o
   4   4   0      114.05      125.56      7.44 o
   5   4   0      526.51      500.27     24.24 o
   6   4   0     3083.70     3238.57    129.51 o
   7   4   0     1200.06     1196.55     43.87 o
   8   4   0     3802.79     3876.19    133.12 o
   9   4   0       29.54       33.18      3.15 o
  10   4   0      683.99      645.18     24.42 o
  11   4   0     1140.09     1074.18     39.69 o
  12   4   0       67.33       65.96      5.76 o
  13   4   0       49.50       49.42      6.30 o
  14   4   0       34.80       32.23      7.20 o
  15   4   0       51.97       45.63      7.97 o
  16   4   0      130.25      147.53     14.11 o
  17   4   0       47.28       47.98      8.63 o
  18   4   0       15.77        8.36      9.15 o
  19   4   0       10.72       -0.91      9.05 o
  20   4   0        0.26        3.51      9.23 o
  21   4   0        0.79        7.23      9.19 o
  22   4   0        0.71      -10.13     11.63 o
  23   4   0        1.61       -8.94      9.74 o
  24   4   0        2.39       -4.57     21.37 o
   1   5   0     4218.72     4948.27    285.55 o
   2   5   0      473.78      561.11     26.77 o
   3   5   0      609.84      641.34     30.55 o
   4   5   0     1932.96     2000.76     93.22 o
   5   5   0       40.73       52.33      4.26 o
   6   5   0      506.41      537.85     26.29 o
   7   5   0     7911.89     8593.26    350.97 o
   8   5   0      128.13      126.29      6.15 o
   9   5   0     1056.35     1013.18     35.68 o
  10   5   0      165.98      157.41      7.22 o
  11   5   0      157.07      163.19     15.58 o
  12   5   0      316.20      323.05     17.41 o
  13   5   0      108.98      110.00      8.44 o
  14   5   0       48.81       47.07     11.74 o
  15   5   0      638.66      703.48     96.39 o
  16   5   0        2.20       -2.85     10.07 o
  17   5   0       52.98       68.98     12.31 o
  18   5   0       42.81       33.38     11.39 o
  19   5   0        1.91       -3.83     10.66 o
  20   5   0        0.06       -2.16      9.79 o
  21   5   0        1.41       -3.37     10.00 o
  22   5   0        0.16        0.61     10.10 o
  23   5   0        6.55       10.56     10.28 o
   0   6   0     1266.71     1507.59     88.05 o
   1   6   0     1274.40     1464.27     70.74 o
   2   6   0      116.72      107.32      7.21 o
   3   6   0     1240.58     1349.63     63.34 o
   4   6   0        0.47        3.79      2.99 o
   5   6   0      242.35      259.50     13.83 o
   6   6   0      212.81      214.65     12.28 o
   7   6   0      298.34      323.03     14.69 o
   8   6   0      511.93      536.22     23.40 o
   9   6   0      344.74      363.68     16.89 o
  10   6   0       18.21       18.12      6.54 o
  11   6   0      201.51      193.60     14.30 o
  12   6   0       12.67        2.33      6.99 o
  13   6   0      292.09      272.86     21.88 o
  14   6   0       16.72       10.60     10.05 o
  15   6   0       69.48       79.64     13.02 o
  16   6   0       68.68       68.66     12.97 o
  17   6   0       72.80       77.41     13.52 o
  18   6   0        1.73      -11.40     11.40 o
  19   6   0       32.32       45.32     12.81 o
  20   6   0        1.08       -9.33     10.54 o
  21   6   0        4.81       11.52     11.09 o
  22   6   0        1.26        0.50     11.26 o
   1   7   0      163.52      174.74     10.45 o
   2   7   0     2138.90     2490.94    101.97 o
   3   7   0      171.69      183.22     10.95 o
   4   7   0     4525.58     4742.26    220.43 o
   5   7   0      373.55      428.13     21.49 o
   6   7   0      550.78      525.67     25.96 o
   7   7   0       15.57       23.99      4.49 o
   8   7   0       21.82       27.14      7.55 o
   9   7   0       88.63       92.20     10.82 o
  10   7   0     1049.77     1030.05     62.56 o
  11   7   0       70.45       74.38      9.15 o
  12   7   0      385.66      381.95     38.30 o
  13   7   0      101.16       83.28     27.88 o
  14   7   0       23.92       10.11     15.83 o
  15   7   0       74.78       50.56     12.54 o
  16   7   0       19.92       -4.23     16.36 o
  17   7   0        0.94      -11.70     11.70 o
  18   7   0       74.36       71.28     14.31 o
  19   7   0       18.86       11.85     12.93 o
  20   7   0       27.59       26.95     13.39 o
  21   7   0        4.39      -11.11     11.11 o
  22   7   0        0.07       -2.24     20.33 o
   0   8   0     2005.47     2169.26    126.22 o
   1   8   0        9.98        7.70      3.41 o
   2   8   0      838.91      866.64     36.32 o
   3   8   0      449.70      473.13     23.67 o
   4   8   0       63.55       65.46      5.87 o
   5   8   0     2047.59     2138.19    100.07 o
   6   8   0      300.51      350.45     18.65 o
   7   8   0       47.18       66.72      9.10 o
   8   8   0      359.96      414.56     28.15 o
   9   8   0        0.78       13.17      8.46 o
  10   8   0      359.82      368.14     26.56 o
  11   8   0       25.76       16.13      9.73 o
  12   8   0        2.12        5.53     10.13 o
  13   8   0      281.87      245.45     21.61 o
  14   8   0       79.31       74.95     13.38 o
  15   8   0        2.29      -11.27     11.27 o
  16   8   0       10.44        1.33     13.60 o
  17   8   0       28.08       15.89     13.17 o
  18   8   0       17.08       -0.43     15.61 o
  19   8   0       13.56       13.01     13.70 o
  20   8   0        0.59      -13.96     13.96 o
  21   8   0       12.80        1.15     12.55 o
   1   9   0     1858.27     2004.14     96.85 o
   2   9   0       10.04       26.35      5.13 o
   3   9   0      164.88      191.98     12.25 o
   4   9   0      560.92      550.03     27.49 o
   5   9   0      906.78      956.16     45.78 o
   6   9   0      336.18      347.89     25.68 o
   7   9   0      451.90      520.75     33.41 o
   8   9   0        0.08        8.07      8.42 o
   9   9   0      268.79      322.63     24.14 o
  10   9   0        6.92       29.81     10.33 o
  11   9   0       33.28       36.96     11.17 o
  12   9   0        1.16        9.05     10.86 o
  13   9   0       31.37       20.76     13.04 o
  14   9   0       18.29       -2.31     11.95 o
  15   9   0      110.03      100.98     22.61 o
  16   9   0       13.56       -5.80     14.49 o
  17   9   0        7.15       -1.43     13.75 o
  18   9   0        0.29      -16.36     28.80 o
  19   9   0        1.36      -14.78     31.09 o
  20   9   0        3.50       -1.42     14.63 o
   0  10   0     1830.40     1809.62    143.82 o
   1  10   0        3.80        6.45     10.67 o
   2  10   0        4.56       11.21      5.43 o
   3  10   0      206.85      227.76     14.23 o
   4  10   0        9.05       11.79      5.69 o
   5  10   0      521.81      530.18     33.71 o
   6  10   0       12.54       20.40      8.33 o
   7  10   0        0.82        7.91     10.69 o
   8  10   0      580.63      588.40     37.89 o
   9  10   0       50.67       72.19     11.74 o
  10  10   0       69.67       83.10     13.17 o
  11  10   0      160.17      189.53     18.13 o
  12  10   0        4.36       24.07     12.40 o
  13  10   0       25.52       30.30     13.05 o
  14  10   0        4.10       20.19     13.47 o
  15  10   0        0.88       -3.09     13.28 o
  16  10   0       48.76       14.48     14.47 o
  17  10   0        7.08      -15.56     15.56 o
  18  10   0        8.38       -4.71     19.40 o
  19  10   0        3.25      -19.69     29.16 o
   2  11   0      203.22      215.95     17.95 o
   3  11   0       49.22       46.47     18.11 o
   4  11   0      106.81      134.51     12.97 o
   5  11   0      122.05      108.05     16.64 o
   6  11   0      235.48      224.38     18.90 o
   7  11   0       95.05      108.63     16.53 o
   8  11   0       21.01       34.37     10.60 o
   9  11   0       39.16       57.77     12.08 o
  10  11   0      138.67      154.92     16.43 o
  11  11   0        0.15        7.04     11.74 o
  12  11   0       99.38      103.88     15.56 o
  13  11   0        0.03       19.13     13.25 o
  14  11   0        9.19        5.37     13.69 o
  15  11   0        0.37      -11.33     14.42 o
  16  11   0        5.33       -9.39     15.06 o
  17  11   0        1.19       -6.37     15.55 o
   0  12   0      246.06      247.91     29.20 o
   1  12   0        1.95       -7.29      8.49 o
   2  12   0        0.52        5.78     14.70 o
   3  12   0      526.15      558.67     50.01 o
   4  12   0        5.18       35.74     16.10 o
   5  12   0      167.22      180.46     24.70 o
   6  12   0       46.74       63.31     11.46 o
   7  12   0        2.51       -2.87     10.14 o
   8  12   0       59.26       58.67     12.21 o
   9  12   0        0.36        2.45     12.57 o
  10  12   0        2.26        8.26     11.67 o
  11  12   0      101.17      108.97     21.30 o
  12  12   0        0.86      -10.05     24.60 o
  13  12   0       30.87       46.24     14.58 o
  14  12   0        5.70        4.58     14.31 o
  15  12   0        0.77      -14.85     14.85 o
  16  12   0        1.53       -1.29     15.60 o
   1  13   0       57.09       69.92     18.38 o
   2  13   0       16.44       27.03     17.06 o
   3  13   0      120.83      154.64     23.71 o
   4  13   0        5.59       -3.70     17.18 o
   5  13   0       41.12       46.76     18.57 o
   6  13   0       27.70       29.17     19.05 o
   7  13   0      123.04      123.28     23.15 o
   8  13   0        3.02        3.75     18.81 o
   9  13   0       28.91       28.78     12.16 o
  10  13   0        1.33        2.13     11.96 o
  11  13   0        0.11      -10.04     12.13 o
  12  13   0       28.95       22.61     13.42 o
  13  13   0        0.29       -1.94     13.53 o
  14  13   0        0.08       -2.47     14.15 o
   2  14   0       82.84       69.85     20.94 o
   3  14   0        3.08       -1.33     18.74 o
   4  14   0        9.58        2.40     18.98 o
   5  14   0        0.80      -13.70     18.69 o
   6  14   0       51.58       36.48     18.93 o
   7  14   0        0.58       -0.78     18.14 o
   8  14   0       45.01       33.42     18.87 o
   9  14   0        5.14        0.59     18.25 o
  10  14   0       13.67       16.57     18.75 o
  11  14   0        7.12       11.72     19.15 o
   3  15   0       25.16       13.73     21.11 o
   4  15   0       16.06       20.05     19.29 o
   5  15   0       13.51       32.58     19.70 o
   6  15   0        7.49       10.83     18.98 o
   7  15   0        6.57       -9.39     18.48 o
   8  15   0        6.38       -8.05     18.99 o
   4   0   1    35882.52    36335.88   2885.65 o
   6   0   1     1530.75     1620.15     95.34 o
   8   0   1      380.27      389.80     24.86 o
  10   0   1      229.28      175.28     14.93 o
  12   0   1     1385.39     1160.70    125.97 o
  14   0   1      266.09      271.53     20.67 o
  16   0   1       11.87        4.05     19.08 o
  18   0   1       75.54       92.25     11.43 o
  20   0   1       60.45       83.21     11.50 o
  22   0   1        9.21        7.54     20.35 o
  24   0   1        0.22      -20.54     20.54 o
   0   1   1     4320.58     4349.21    359.33 o
   1   1   1     5411.56     5580.55    212.10 o
   2   1   1      655.41      663.93     30.12 o
   3   1   1    18424.31    18011.52    801.10 o
   4   1   1     1607.90     1555.05     74.01 o
   5   1   1    11337.86    11131.61    528.40 o
   6   1   1     2720.44     2665.76    110.99 o
   7   1   1      618.48      649.21     36.07 o
   8   1   1     1645.26     1652.30     64.97 o
   9   1   1      985.73      927.59     35.92 o
  10   1   1      134.15      125.95      7.08 o
  11   1   1     1004.56      905.29     44.01 o
  12   1   1       15.91        4.93      6.72 o
  13   1   1      499.06      492.53     47.97 o
  14   1   1      413.61      412.90     30.07 o
  15   1   1       33.91       39.97      8.57 o
  16   1   1      213.98      248.68     13.37 o
  17   1   1       18.65       27.65      5.99 o
  18   1   1       10.00       28.09     10.14 o
  19   1   1       65.19       74.51      7.71 o
  20   1   1        4.47        7.72      8.02 o
  21   1   1       15.96       18.88     12.01 o
  22   1   1        6.36       16.16      8.72 o
  23   1   1        1.10      -12.84     21.20 o
  24   1   1        6.45      -20.79     20.79 o
   1   2   1    13061.24    13388.05    475.09 o
   2   2   1      309.93      341.42     15.30 o
   3   2   1      806.24      767.38     39.78 o
   4   2   1      233.74      211.88     12.87 o
   5   2   1      443.64      396.20     21.77 o
   6   2   1      620.17      616.66     27.76 o
   7   2   1     4436.01     4242.70    173.56 o
   8   2   1       14.10       20.14      3.12 o
   9   2   1     5272.17     5137.40    193.31 o
  10   2   1       12.18       13.15      3.30 o
  11   2   1      143.64      131.79      9.93 o
  12   2   1       14.64        3.53      6.65 o
  13   2   1       17.63       14.22      6.66 o
  14   2   1       32.51       27.77      9.07 o
  15   2   1      324.46      316.23     16.46 o
  16   2   1       42.17       43.87      6.36 o
  17   2   1      170.93      191.93     11.38 o
  18   2   1       45.33       48.01      6.79 o
  19   2   1        5.23       -0.28      9.81 o
  20   2   1       17.84       29.60     12.98 o
  21   2   1        3.55       -2.49     10.22 o
  22   2   1        0.08       -1.96     12.71 o
  23   2   1        6.04       12.06      9.96 o
  24   2   1        3.15       -3.04     22.46 o
   0   3   1     6138.11     6417.08    378.44 o
   1   3   1     1295.47     1318.58     48.29 o
   2   3   1     3822.31     4034.36    188.45 o
   3   3   1     2031.35     2087.15    126.69 o
   4   3   1      243.14      246.04     13.06 o
   5   3   1     1365.08     1300.38     55.31 o
   6   3   1     1853.75     1832.79     82.83 o
   7   3   1      599.21      603.94     25.16 o
   8   3   1     3609.01     3578.82    134.63 o
   9   3   1       47.81       55.65      4.30 o
  10   3   1      655.97      650.16     28.62 o
  11   3   1      491.17      482.37     24.64 o
  12   3   1       19.10       14.18     11.59 o
  13   3   1      123.93      116.80     12.01 o
  14   3   1      388.38      363.86     28.38 o
  15   3   1        1.73       -3.28      5.48 o
  16   3   1      535.53      537.97     24.42 o
  17   3   1        5.78        3.90     14.32 o
  18   3   1        1.44       -2.23     16.40 o
  19   3   1       10.51        6.41      9.53 o
  20   3   1        1.85        0.00     15.47 o
  21   3   1        2.41        7.11     16.81 o
  22   3   1        9.30       14.55      9.59 o
  23   3   1        1.40       -0.64      9.58 o
  24   3   1        5.23       12.10     17.62 o
   1   4   1      367.67      360.40     29.50 o
   2   4   1     5953.80     6575.66    244.80 o
   3   4   1      320.27      342.16     15.11 o
   4   4   1     4693.11     4790.37    211.98 o
   5   4   1       47.07       51.93      4.15 o
   6   4   1     2369.60     2417.10    101.86 o
   7   4   1     1081.09     1097.48     47.68 o
   8   4   1      474.07      521.15     22.31 o
   9   4   1       13.88       26.62      5.32 o
  10   4   1     1343.38     1401.32     63.43 o
  11   4   1      118.55      125.90     10.50 o
  12   4   1     1122.11     1144.54     55.65 o
  13   4   1       26.93       31.97      5.63 o
  14   4   1       62.61       72.85     15.29 o
  15   4   1       34.49       27.54     18.97 o
  16   4   1       23.52        0.87     30.71 o
  17   4   1        1.66       -0.81     16.16 o
  18   4   1       38.71       30.18     10.13 o
  19   4   1       15.02        6.42     10.29 o
  20   4   1       43.47       42.24     11.43 o
  21   4   1        1.99        3.27     10.03 o
  22   4   1        5.49        0.13     15.60 o
  23   4   1        1.28        6.89     12.45 o
   0   5   1       54.67       80.66      7.14 o
   1   5   1      109.36      112.38      6.47 o
   2   5   1       38.77       43.28      6.66 o
   3   5   1     6350.46     6470.91    307.75 o
   4   5   1      327.67      331.78     14.21 o
   5   5   1     1890.44     1866.39     80.68 o
   6   5   1       12.56       14.19      3.51 o
   7   5   1      320.24      308.36     14.59 o
   8   5   1      198.87      203.88     12.26 o
   9   5   1       93.71       87.41      9.05 o
  10   5   1        3.94        7.48      7.38 o
  11   5   1     1467.13     1511.68     74.04 o
  12   5   1        1.24       -2.11      4.84 o
  13   5   1       73.82       71.63      7.37 o
  14   5   1       48.72       44.34      6.64 o
  15   5   1        9.96        0.30     19.42 o
  16   5   1       18.34       11.53     18.65 o
  17   5   1        3.05       -4.23     19.71 o
  18   5   1        2.04      -11.80     12.53 o
  19   5   1       36.28       19.87     10.89 o
  20   5   1        0.47        1.23     14.84 o
  21   5   1        5.82        4.16     10.74 o
  22   5   1        2.69        4.67     10.88 o
  23   5   1        0.36        5.05     11.50 o
   1   6   1     3525.70     3763.29    174.49 o
   2   6   1      399.82      434.64     24.27 o
   3   6   1     1072.23     1186.83     73.73 o
   4   6   1     1813.85     1850.42    114.37 o
   5   6   1      887.24      880.25     44.44 o
   6   6   1      494.10      471.25     23.06 o
   7   6   1     1358.27     1340.47     59.90 o
   8   6   1      189.05      166.46     10.54 o
   9   6   1      841.20      828.84     40.01 o
  10   6   1       94.44       96.67      8.06 o
  11   6   1      350.11      352.55     19.53 o
  12   6   1      595.51      612.97     29.84 o
  13   6   1      206.82      211.01     18.62 o
  14   6   1       71.33       62.38     20.79 o
  15   6   1      165.44      149.94     16.27 o
  16   6   1        2.76       -6.27     10.18 o
  17   6   1       49.49       31.20     11.75 o
  18   6   1        8.71       -5.73     13.35 o
  19   6   1        0.83      -16.17     16.87 o
  20   6   1       18.34       20.30     11.13 o
  21   6   1       14.74       -2.05     11.19 o
  22   6   1        0.26      -13.32     20.76 o
   0   7   1     2676.82     2882.31    170.11 o
   1   7   1        1.72        0.65      3.56 o
   2   7   1      731.91      714.62     36.12 o
   3   7   1      324.76      358.80     32.38 o
   4   7   1       49.80       58.70      9.76 o
   5   7   1      145.81      158.48     21.28 o
   6   7   1     1062.40     1032.50     65.19 o
   7   7   1       45.95       63.38      8.84 o
   8   7   1     1000.23      955.16     60.33 o
   9   7   1       70.31       75.86      7.81 o
  10   7   1      135.36      141.84      9.88 o
  11   7   1       39.11       52.05      7.35 o
  12   7   1       50.17       47.97     11.14 o
  13   7   1        3.96        6.61     10.68 o
  14   7   1      195.10      200.08     19.85 o
  15   7   1       31.06        8.00     11.64 o
  16   7   1      103.34      104.89     19.28 o
  17   7   1       22.59        5.85     23.61 o
  18   7   1       18.29       14.99     15.37 o
  19   7   1        1.69      -10.69     11.46 o
  20   7   1        3.37       -9.80     12.31 o
  21   7   1        3.07        4.39     19.82 o
  22   7   1        6.33      -18.34     28.01 o
   1   8   1     1693.21     1704.23     83.27 o
   2   8   1     1117.27     1105.48     46.34 o
   3   8   1       25.51       25.91     15.52 o
   4   8   1      963.45     1028.64     60.28 o
   5   8   1      110.36      143.80     12.34 o
   6   8   1      209.87      233.69     20.75 o
   7   8   1      385.74      394.99     25.97 o
   8   8   1      253.30      233.48     19.16 o
   9   8   1      831.47      842.57     53.96 o
  10   8   1      209.98      259.97     21.38 o
  11   8   1      108.41      120.59     13.76 o
  12   8   1       30.29       46.15     11.63 o
  13   8   1        2.57        9.73     11.29 o
  14   8   1       24.04       18.81     11.96 o
  15   8   1       37.70       51.45     13.21 o
  16   8   1        2.00      -20.48     20.48 o
  17   8   1       53.04       32.21     17.72 o
  18   8   1       21.37        0.06     28.93 o
  19   8   1        8.51       -3.21     14.95 o
  20   8   1        3.44      -10.79     25.25 o
  21   8   1        0.52       -9.97     15.57 o
   0   9   1      336.10      333.27     22.35 o
   1   9   1      539.57      536.87     27.26 o
   2   9   1      105.40      112.24      8.94 o
   3   9   1      653.38      663.04     40.59 o
   4   9   1       42.37       56.20     15.92 o
   5   9   1      665.22      633.18     43.07 o
   6   9   1        9.63       16.13      9.34 o
   7   9   1      139.72      142.18     13.97 o
   8   9   1       74.01       83.82     11.65 o
   9   9   1      107.00      120.13     14.28 o
  10   9   1       36.49       41.39     11.30 o
  11   9   1      236.33      248.20     21.43 o
  12   9   1       48.19       62.47     12.88 o
  13   9   1      119.91      116.41     15.20 o
  14   9   1       12.78       10.36     12.75 o
  15   9   1       11.24       16.06     13.26 o
  16   9   1        1.12       -3.25     13.47 o
  17   9   1        3.89      -11.33     16.86 o
  18   9   1        0.84      -24.97     24.97 o
  19   9   1       31.57       18.29     35.28 o
  20   9   1        2.72       -3.28     22.83 o
   1  10   1      116.66      124.90     11.70 o
   2  10   1      102.89      120.73      7.96 o
   3  10   1      138.26      174.98     14.81 o
   4  10   1     1473.33     1422.43     84.48 o
   5  10   1       10.64       16.61     12.97 o
   6  10   1       41.27       54.38     21.46 o
   7  10   1       72.76       61.64     11.51 o
   8  10   1       40.28       43.55     11.12 o
   9  10   1      244.41      229.60     20.23 o
  10  10   1       16.91       27.24     11.53 o
  11  10   1        1.86        9.55     11.74 o
  12  10   1      155.25      167.11     18.11 o
  13  10   1       12.29       13.87     17.51 o
  14  10   1       21.30       31.24     14.09 o
  15  10   1       16.51       -6.64     13.79 o
  16  10   1        6.93        3.31     14.14 o
  17  10   1        4.51        7.01     13.56 o
  18  10   1        1.92      -14.38     24.20 o
  19  10   1        0.18      -33.67     39.26 o
   0  11   1      401.35      396.87     67.10 o
   1  11   1      168.91      156.94     21.23 o
   2  11   1      339.60      332.76     25.30 o
   3  11   1       73.60       92.53     13.58 o
   4  11   1       14.15       25.54     13.11 o
   5  11   1       53.57       43.55     10.51 o
   6  11   1      369.92      353.04     26.18 o
   7  11   1        9.89       14.97     11.66 o
   8  11   1      207.96      231.88     20.12 o
   9  11   1       19.56       17.21     11.62 o
  10  11   1       49.85       46.42     12.99 o
  11  11   1       13.33       22.12     12.79 o
  12  11   1        1.57        7.82     13.16 o
  13  11   1       11.24        9.49     13.95 o
  14  11   1       39.86       50.89     15.41 o
  15  11   1        3.58       12.97     14.93 o
  16  11   1       23.30        3.77     15.24 o
  17  11   1        2.48      -13.49     14.04 o
   1  12   1      193.08      184.05     24.03 o
   2  12   1       19.66       48.36     17.70 o
   3  12   1        2.31        9.72     28.21 o
   4  12   1      126.41      122.40     13.92 o
   5  12   1        5.07       10.89     10.51 o
   6  12   1       13.48        8.87     10.40 o
   7  12   1      165.10      168.17     17.22 o
   8  12   1        2.99       11.72     11.52 o
   9  12   1       62.68       69.58     13.88 o
  10  12   1       15.46       23.98     12.94 o
  11  12   1       13.64        9.05     13.19 o
  12  12   1        5.47       15.12     14.16 o
  13  12   1        7.91       14.30     13.98 o
  14  12   1        4.38       17.73     21.68 o
  15  12   1       14.73       25.67     14.99 o
   2  13   1       47.31       95.61     19.76 o
   3  13   1       70.75      101.73     21.93 o
   4  13   1        5.42       32.09     19.24 o
   5  13   1       66.20       95.12     21.47 o
   6  13   1        5.19       23.57     12.28 o
   7  13   1       29.66       33.23     29.08 o
   8  13   1       31.39       27.85     16.45 o
   9  13   1       24.95       28.48     12.55 o
  10  13   1        2.87       12.84     12.42 o
  11  13   1       45.08       64.66     14.81 o
  12  13   1        1.01       13.05     18.73 o
  13  13   1       11.80       27.02     14.59 o
   4  14   1       24.11       84.60     21.83 o
   5  14   1       17.11       44.64     20.76 o
   6  14   1       59.18       89.97     22.31 o
   7  14   1        1.66       29.06     19.23 o
   8  14   1        6.71       38.45     19.80 o
   9  14   1        6.40       11.97     12.73 o
  10  14   1       18.76       34.81     19.00 o
  11  14   1        2.44        0.61     13.27 o
   6  15   1       14.56       39.09     19.94 o
   7  15   1       18.04       53.33     22.78 o
   0   0   2    22420.15    21564.92   1684.30 o
   2   0   2     3090.09     3160.78    146.91 o
   4   0   2      274.11      276.99     18.98 o
   8   0   2     7826.87     7947.40    461.57 o
  10   0   2      377.77      368.63     24.46 o
  12   0   2      134.37      130.47     21.25 o
  14   0   2      161.03      166.55     15.79 o
  16   0   2      208.08      209.76     45.04 o
  18   0   2       37.91       29.25     33.60 o
  20   0   2       13.74        3.24     29.76 o
  22   0   2        5.48        9.48     23.09 o
   1   1   2     2306.59     2328.31     92.86 o
   2   1   2     2441.19     2521.49     92.21 o
   3   1   2      572.65      523.07     19.12 o
   4   1   2     2103.26     2025.67     69.03 o
   5   1   2      305.91      295.90     13.01 o
   7   1   2     1851.47     1786.88     71.52 o
   8   1   2      498.06      467.51     21.29 o
   9   1   2     1080.03     1052.82     58.68 o
  10   1   2      423.93      405.53     19.00 o
  11   1   2       30.56       30.50      5.80 o
  12   1   2      351.78      324.26     16.00 o
  13   1   2      109.41      107.51      9.90 o
  14   1   2       91.60       88.87      7.43 o
  15   1   2      238.20      219.42     24.40 o
  16   1   2        8.61       -1.10     14.15 o
  17   1   2       41.16       36.67     25.01 o
  18   1   2       27.14       19.05     20.40 o
  19   1   2        5.64        2.40     13.87 o
  20   1   2       13.66       13.22     16.99 o
  21   1   2        1.68        1.23     21.14 o
  22   1   2        1.99       -2.45     24.80 o
  23   1   2        6.95        5.27     24.58 o
   0   2   2      533.60      567.87     35.83 o
   1   2   2      299.57      299.59     11.24 o
   2   2   2     1095.66     1102.25     38.05 o
   3   2   2     5324.36     5414.13    221.23 o
   4   2   2       46.09       46.42      2.87 o
   5   2   2     5102.10     5081.90    212.03 o
   6   2   2      152.23      146.04      7.36 o
   8   2   2      140.66      135.16      7.18 o
   9   2   2      151.11      153.11      7.64 o
  10   2   2      257.53      253.45     13.57 o
  11   2   2     1196.49     1187.52     48.85 o
  12   2   2       83.84       88.93      6.55 o
  13   2   2      827.31      794.17     34.52 o
  14   2   2      190.38      179.82     12.03 o
  15   2   2       11.50       12.06      7.67 o
  16   2   2       32.84       23.80      9.62 o
  17   2   2       34.22       24.66     15.96 o
  18   2   2        0.72        6.88     26.82 o
  19   2   2       72.65       78.49     13.62 o
  20   2   2        0.73       -1.66     15.34 o
  21   2   2       13.62       10.67     31.21 o
  22   2   2        2.73       -2.51     22.04 o
  23   2   2        0.00       -4.97     22.15 o
   1   3   2     1443.65     1476.53     53.25 o
   2   3   2     1145.60     1194.62     51.00 o
   3   3   2      538.76      533.72     22.30 o
   4   3   2     3498.81     3407.60    137.26 o
   5   3   2     1125.48     1085.30     43.28 o
   6   3   2     1189.67     1105.95     52.29 o
   7   3   2     1049.55     1013.52     45.53 o
   8   3   2      150.50      138.32      8.21 o
   9   3   2      535.85      514.70     21.41 o
  10   3   2      341.22      321.19     16.04 o
  11   3   2       31.13       39.12      6.20 o
  12   3   2      741.16      721.97     29.66 o
  13   3   2      130.63      133.39      9.35 o
  14   3   2       25.43       34.66     12.91 o
  15   3   2      100.84      107.92      9.48 o
  16   3   2       14.10        6.93      9.10 o
  17   3   2       23.62       19.48     20.83 o
  18   3   2       23.53       12.67     17.04 o
  19   3   2        2.31        9.20     14.95 o
  20   3   2       44.66       50.46     29.14 o
  21   3   2        1.38       -0.78     24.96 o
  22   3   2        0.90      -14.13     23.94 o
  23   3   2        5.68        6.73     25.34 o
   0   4   2     6484.48     6699.99    304.56 o
   1   4   2       35.12       43.68      5.15 o
   2   4   2     1668.82     1607.02     64.63 o
   3   4   2     1060.42     1043.77     40.99 o
   4   4   2      385.01      417.71     17.25 o
   5   4   2      405.22      380.55     18.40 o
   6   4   2      869.59      811.98     44.06 o
   7   4   2       96.83       87.20     10.42 o
   8   4   2     1076.25      982.71     44.76 o
   9   4   2       98.79      111.01      8.17 o
  10   4   2      289.39      287.95     15.73 o
  11   4   2      195.49      224.11     13.14 o
  12   4   2       18.63       29.45      7.94 o
  13   4   2       63.19       65.91      7.23 o
  14   4   2       77.49       73.56      8.17 o
  15   4   2       21.36       28.97      8.37 o
  16   4   2      103.90      102.15     12.35 o
  17   4   2        2.09       -5.43     15.20 o
  18   4   2       10.40       -3.10     36.83 o
  19   4   2        7.69       -5.02     32.28 o
  20   4   2       10.08        4.61     20.71 o
  21   4   2        2.53      -12.55     33.44 o
  22   4   2        5.82        6.63     23.86 o
  23   4   2        1.04      -28.51     28.51 o
   1   5   2     3955.54     4018.68    190.15 o
   2   5   2      397.92      405.72     15.89 o
   3   5   2       57.69       54.94      4.20 o
   4   5   2      257.27      229.44     10.92 o
   5   5   2      251.10      241.43     18.42 o
   6   5   2      544.89      514.81     35.94 o
   7   5   2     2286.78     2209.27    103.81 o
   8   5   2       11.98       20.68      4.80 o
   9   5   2      695.10      707.53     30.82 o
  10   5   2      136.83      144.10     10.59 o
  11   5   2       90.46      100.27      8.48 o
  12   5   2      104.86      112.47      8.76 o
  13   5   2       48.67       56.01      7.09 o
  14   5   2       41.98       47.59      7.57 o
  15   5   2      255.19      251.00     16.78 o
  16   5   2        3.27        1.62      7.15 o
  17   5   2       53.43       55.34     40.84 o
  18   5   2        9.33       -6.34     29.89 o
  19   5   2        2.06      -10.64     25.22 o
  20   5   2        3.75      -10.15     34.58 o
  21   5   2        1.10       -8.66     21.50 o
  22   5   2        0.73       -2.64     37.88 o
   0   6   2     1637.22     1644.66     92.85 o
   1   6   2      436.32      429.58     18.87 o
   2   6   2      190.36      186.61     11.63 o
   3   6   2     1032.93      966.40     45.18 o
   4   6   2        2.39        0.91      4.21 o
   5   6   2      837.90      799.99     49.13 o
   6   6   2      122.34      122.12      9.41 o
   7   6   2      272.36      240.15     14.70 o
   8   6   2      544.55      543.16     27.23 o
   9   6   2      320.12      348.84     21.91 o
  10   6   2       14.02       19.24      5.73 o
  11   6   2      371.62      416.38     26.36 o
  12   6   2        0.05        1.37      6.00 o
  13   6   2       95.21      118.69     13.04 o
  14   6   2        8.10       12.60      6.87 o
  15   6   2       26.39       22.01      7.92 o
  16   6   2       46.13       45.19     12.56 o
  17   6   2       26.75       26.08     31.42 o
  18   6   2        5.17       -3.71     30.65 o
  19   6   2       11.73       -0.04     26.89 o
  20   6   2        1.59       -8.90     22.03 o
  21   6   2        5.73        1.76     33.32 o
   1   7   2      122.62      132.32      8.39 o
   2   7   2     1222.17     1145.66     64.78 o
   3   7   2       19.97       10.48     11.40 o
   4   7   2     1541.44     1291.28    158.74 o
   5   7   2       72.17       73.73     13.24 o
   6   7   2      471.93      440.14     21.94 o
   7   7   2      256.54      276.25     14.65 o
   8   7   2       35.60       35.10      5.96 o
   9   7   2       97.82       97.67      8.44 o
  10   7   2      459.19      496.00     27.62 o
  11   7   2       44.96       49.78      7.18 o
  12   7   2      393.58      438.74     25.53 o
  13   7   2       45.41       36.68      7.71 o
  14   7   2       48.20       57.89     12.29 o
  15   7   2        0.47       14.72     11.81 o
  16   7   2        0.51        0.15     17.43 o
  17   7   2        1.33       -1.16     15.44 o
  18   7   2       34.27       22.33     27.80 o
  19   7   2        0.51        3.79     33.27 o
  20   7   2       18.19       33.55     13.83 o
  21   7   2        1.53       -7.36     42.32 o
   0   8   2      464.30      438.39     28.73 o
   1   8   2        6.56       -0.17      4.43 o
   2   8   2      477.71      439.26     27.66 o
   3   8   2      415.82      412.50     40.05 o
   4   8   2        9.09        2.78     18.12 o
   5   8   2      596.04      528.07     54.48 o
   6   8   2      291.56      277.96     21.45 o
   7   8   2       56.38       50.76     10.02 o
   8   8   2      309.00      299.96     23.80 o
   9   8   2       26.11       34.92      7.58 o
  10   8   2       92.07       83.35      8.45 o
  11   8   2       84.11       93.97      9.17 o
  12   8   2       31.72       44.32      7.74 o
  13   8   2      171.86      177.55     18.14 o
  14   8   2       39.99       63.01     15.35 o
  15   8   2       28.38       38.43     12.66 o
  16   8   2       27.52       20.93     12.44 o
  17   8   2        6.65        3.19     26.82 o
  18   8   2        7.73       -2.73     30.40 o
  19   8   2        5.83       -9.73     41.92 o
  20   8   2        0.72      -18.98     26.47 o
   1   9   2      472.19      396.92     21.59 o
   2   9   2       61.85       59.57     11.76 o
   3   9   2      341.35      316.60     28.16 o
   4   9   2      149.01      137.59     31.23 o
   5   9   2      208.01      183.41     16.46 o
   6   9   2       10.90       13.61      9.60 o
   7   9   2      508.07      546.08     34.63 o
   8   9   2       61.40       72.55     11.81 o
   9   9   2      195.12      215.03     27.18 o
  10   9   2        4.74       21.68     11.19 o
  11   9   2        2.35       17.35     11.21 o
  12   9   2       56.60       60.37     14.13 o
  13   9   2       27.91       32.25     12.57 o
  14   9   2        0.71       17.17     12.57 o
  15   9   2       64.76       67.53     14.01 o
  16   9   2        1.91        6.31     12.78 o
  17   9   2        8.21       16.69     13.40 o
  18   9   2        3.43        8.23     17.19 o
  19   9   2        0.20      -11.15     38.91 o
   0  10   2      958.08      841.49     68.65 o
   1  10   2      145.75      141.77     27.59 o
   2  10   2       30.42       17.67     15.17 o
   3  10   2      176.96      168.79     23.22 o
   4  10   2       45.89       37.11     17.84 o
   5  10   2      184.22      214.87     20.50 o
   6  10   2       33.56       36.31     14.99 o
   7  10   2       32.73       37.67     10.99 o
   8  10   2      407.93      389.88     28.96 o
   9  10   2       41.25       54.56     12.24 o
  10  10   2       36.83       53.53     12.50 o
  11  10   2       18.92       34.48     12.56 o
  12  10   2       40.10       40.75     13.18 o
  13  10   2       62.06       74.99     14.77 o
  14  10   2       10.41        5.90     13.28 o
  15  10   2        0.08        1.84     13.40 o
  16  10   2       26.95       19.14     13.77 o
  17  10   2        9.40        2.28     31.90 o
  18  10   2        2.49       -3.22     21.63 o
   1  11   2       74.15       75.23      9.96 o
   2  11   2      270.23      277.94     30.44 o
   3  11   2       57.61       32.19     20.84 o
   4  11   2      189.09      173.04     29.77 o
   5  11   2       34.03       36.19     11.05 o
   6  11   2       46.91       47.42     11.79 o
   7  11   2       25.86       39.90     25.78 o
   8  11   2       37.95       31.64     11.65 o
   9  11   2       15.88       33.21     19.39 o
  10  11   2       91.29       92.33     14.07 o
  11  11   2        4.05       21.17     13.03 o
  12  11   2       26.87       23.03     13.46 o
  13  11   2        5.45       17.37     13.51 o
  14  11   2        9.08       20.68     14.61 o
  15  11   2       11.28        9.45     14.05 o
  16  11   2        1.08        7.75     14.15 o
   0  12   2      124.35      121.53     18.02 o
   1  12   2       24.41       17.42     12.25 o
   2  12   2       14.66       13.39     12.32 o
   3  12   2      167.22      162.01     14.23 o
   4  12   2        2.49       -2.30     10.37 o
   5  12   2      140.03      136.74     15.36 o
   6  12   2       21.63       47.41     12.10 o
   7  12   2        9.72       32.65     27.95 o
   8  12   2       17.20       38.62     21.76 o
   9  12   2       21.16       39.78     12.49 o
  10  12   2       17.28       22.78     12.64 o
  11  12   2       28.19       39.36     13.84 o
  12  12   2        5.59       13.67     14.37 o
  13  12   2       10.25       28.48     14.40 o
  14  12   2       10.65       11.83     14.39 o
   3  13   2        9.50        5.10     13.35 o
   4  13   2       33.93       40.01     14.66 o
   5  13   2       33.80       39.95     12.33 o
   6  13   2        3.70       13.74     14.23 o
   7  13   2       27.70       34.51     12.54 o
   8  13   2        1.55       18.82     19.13 o
   9  13   2       11.62       29.14     13.03 o
  10  13   2        0.93       15.21     15.59 o
  11  13   2       10.77       28.23     14.01 o
  12  13   2        9.21       21.48     14.08 o
   6  14   2       32.99       29.80     16.20 o
   7  14   2        3.57       25.32     21.85 o
   8  14   2       16.28       20.52     19.08 o
   9  14   2        8.41       13.02     20.03 o
   2   0   3      179.79      164.99     10.84 o
   4   0   3     3793.13     3751.08    240.00 o
   6   0   3     1107.05     1113.33     61.55 o
   8   0   3       96.68       90.82      8.77 o
  10   0   3      594.00      590.85     31.74 o
  12   0   3      684.43      678.55     45.48 o
  14   0   3       22.33       26.90     13.47 o
  16   0   3       42.41       48.19     11.76 o
  18   0   3        1.97        0.80     20.54 o
  20   0   3       24.48       45.11     13.52 o
  22   0   3        3.78       31.90     13.40 o
   0   1   3     1712.75     1777.48     96.10 o
   1   1   3      214.51      212.08      9.07 o
   2   1   3      496.83      451.60     19.42 o
   3   1   3     2088.23     2051.32     69.43 o
   4   1   3       41.98       38.83      3.04 o
   5   1   3      759.72      728.26     27.88 o
   6   1   3      624.48      620.36     27.84 o
   7   1   3      165.81      160.80      9.69 o
   8   1   3      365.64      357.13     16.00 o
   9   1   3       11.90       11.38      4.36 o
  10   1   3      175.88      171.67      9.60 o
  11   1   3      846.21      843.52     36.26 o
  12   1   3       33.60       27.70      7.54 o
  13   1   3      126.54      132.58     12.38 o
  14   1   3      138.15      132.27     12.31 o
  15   1   3        8.88       13.65      6.70 o
  16   1   3       50.87       50.29      7.76 o
  17   1   3       10.19       17.35      8.73 o
  18   1   3        6.70       17.37      8.83 o
  19   1   3       37.99       38.68     23.53 o
  20   1   3        0.24       -7.01     24.53 o
  21   1   3        2.53        9.86     17.70 o
  22   1   3        1.02        8.24      9.00 o
   1   2   3     2783.65     2780.04    110.22 o
   2   2   3       92.36       90.65      5.02 o
   3   2   3      234.18      222.25      9.08 o
   4   2   3      136.18      136.35      7.81 o
   5   2   3      240.35      231.42      8.82 o
   6   2   3      155.86      157.62      8.60 o
   7   2   3      947.14      953.34     42.45 o
   8   2   3        0.05       -0.43      3.91 o
   9   2   3      821.70      758.95     32.96 o
  10   2   3      116.56      117.95      7.77 o
  11   2   3      129.38      137.18      7.92 o
  12   2   3       99.22       86.34     13.11 o
  13   2   3       36.64       44.47     12.60 o
  14   2   3        1.41        4.41      7.01 o
  15   2   3      122.48      123.17     10.57 o
  16   2   3       10.14        7.65      7.68 o
  17   2   3       50.42       56.17     13.92 o
  18   2   3       13.24       20.76     13.04 o
  19   2   3        3.37       -2.07     17.53 o
  20   2   3        2.39       -1.41     23.78 o
  21   2   3        2.76       -1.54     25.56 o
  22   2   3        0.37        1.16     20.31 o
   0   3   3     2129.30     2228.97    182.74 o
   1   3   3      318.47      309.23     12.12 o
   2   3   3      615.67      624.25     23.23 o
   3   3   3      166.32      169.27      8.98 o
   4   3   3      172.29      187.27      9.27 o
   5   3   3      505.54      494.22     19.69 o
   6   3   3      565.41      589.50     30.39 o
   7   3   3        4.93        5.38      3.77 o
   8   3   3     1419.93     1395.31     56.35 o
   9   3   3      220.41      203.97     13.30 o
  10   3   3       92.84      107.37      8.29 o
  11   3   3       61.66       59.53     10.63 o
  12   3   3        1.86       -1.44      6.58 o
  13   3   3       17.63       25.72      7.24 o
  14   3   3       52.36       57.68     12.01 o
  15   3   3        7.71       11.16      7.79 o
  16   3   3      108.22      106.47     16.78 o
  17   3   3        2.60       12.52     13.07 o
  18   3   3        6.14       15.00     16.15 o
  19   3   3        9.27       21.93     13.18 o
  20   3   3        1.93        3.25     31.74 o
  21   3   3        0.89       -2.12     50.06 o
  22   3   3        3.81       -4.90     36.42 o
   1   4   3      322.03      317.48     12.55 o
   2   4   3      927.26      865.80     35.31 o
   3   4   3      127.17      130.43      7.54 o
   4   4   3     2500.28     2522.45     98.81 o
   5   4   3       25.81       27.69      3.63 o
   6   4   3      205.92      197.88     13.59 o
   7   4   3      139.54      141.46      9.83 o
   8   4   3       33.58       31.98      7.68 o
   9   4   3       79.19       74.20      7.70 o
  10   4   3       98.46       91.39      8.81 o
  11   4   3       27.72       26.96      6.90 o
  12   4   3      295.05      295.42     23.17 o
  13   4   3       16.82       23.16     10.38 o
  14   4   3      107.55      106.78     10.94 o
  15   4   3       21.04       21.46      8.17 o
  16   4   3        4.08        0.87      8.37 o
  17   4   3       16.53        7.94      8.54 o
  18   4   3       42.65       34.75     15.14 o
  19   4   3        0.65       -6.50     26.47 o
  20   4   3        9.15        3.78     46.07 o
  21   4   3        1.92      -14.92     43.09 o
   0   5   3       56.05       54.58      9.12 o
   1   5   3       96.09       98.82      7.12 o
   2   5   3      210.15      194.37      9.53 o
   3   5   3     1455.54     1469.67     57.09 o
   4   5   3        1.59       -0.93      4.62 o
   5   5   3      785.52      772.83     37.01 o
   6   5   3       60.21       45.64      6.25 o
   7   5   3       20.31        8.80      5.51 o
   8   5   3       54.95       47.79      6.85 o
   9   5   3       55.91       54.14      7.37 o
  10   5   3       53.09       47.66      8.41 o
  11   5   3      229.43      228.12     21.27 o
  12   5   3        9.67       11.37      6.88 o
  13   5   3      115.60      118.77     12.10 o
  14   5   3        7.80        9.79      7.62 o
  15   5   3       12.17       25.34      8.32 o
  16   5   3       14.65       17.68      8.39 o
  17   5   3        4.79        9.45      8.72 o
  18   5   3        1.37        0.59     14.56 o
  19   5   3       25.61        7.40     56.01 o
  20   5   3        0.62       -1.47     42.49 o
  21   5   3        4.39       -3.21     51.40 o
   1   6   3      652.72      624.99     29.98 o
   2   6   3      176.94      161.98     10.12 o
   3   6   3       82.34       70.61      6.97 o
   4   6   3      989.56      982.92     44.78 o
   5   6   3      264.14      266.58     16.85 o
   6   6   3       16.70       11.36      5.58 o
   7   6   3      831.18      749.83     35.42 o
   8   6   3       48.54       48.73      7.01 o
   9   6   3      260.11      247.02     15.50 o
  10   6   3        7.41        5.03      7.94 o
  11   6   3       15.11       23.94      7.19 o
  12   6   3       50.55       56.09      8.37 o
  13   6   3       77.22       79.63      9.33 o
  14   6   3       15.81       18.02      8.27 o
  15   6   3       37.22       50.24      9.19 o
  16   6   3        7.42       14.73     13.15 o
  17   6   3       13.18       18.27     14.20 o
  18   6   3        3.89        7.02     16.27 o
  19   6   3        1.51      -17.84     33.93 o
  20   6   3        6.31       10.66     31.53 o
   0   7   3      508.07      463.87     29.64 o
   1   7   3        9.40       12.72      4.76 o
   2   7   3      371.87      377.51     36.94 o
   3   7   3      151.74      151.28     12.98 o
   4   7   3        4.11       -0.99      5.98 o
   5   7   3       12.96        8.41      7.17 o
   6   7   3      290.92      281.98     17.17 o
   7   7   3        8.72        6.98      9.48 o
   8   7   3      335.93      307.49     22.32 o
   9   7   3       11.91        7.28      9.87 o
  10   7   3      131.82      129.78     10.46 o
  11   7   3       52.99       46.98      8.12 o
  12   7   3        1.22        3.24      8.20 o
  13   7   3        0.71        8.17      7.90 o
  14   7   3       60.66       87.52     11.46 o
  15   7   3        1.69       17.81      8.83 o
  16   7   3       57.57       78.79     20.68 o
  17   7   3        5.88        4.59     13.69 o
  18   7   3        2.15        9.27     13.78 o
  19   7   3        0.73       -9.36     33.07 o
   1   8   3      409.32      392.88     32.99 o
   2   8   3      147.33      143.08     15.10 o
   3   8   3       15.46       10.47      8.17 o
   4   8   3      182.57      186.86     15.42 o
   5   8   3       43.45       20.37     15.92 o
   6   8   3      142.45      129.47     38.60 o
   7   8   3      198.34      179.11     20.74 o
   8   8   3        1.96       -3.75      6.47 o
   9   8   3      268.88      220.39     15.64 o
  10   8   3       68.55       62.77      8.59 o
  11   8   3       14.54       25.34      7.89 o
  12   8   3       80.29       89.68      9.99 o
  13   8   3        1.81       11.60      8.44 o
  14   8   3        7.70       16.38      8.81 o
  15   8   3       51.44       70.76     19.22 o
  16   8   3       11.41       35.28     14.24 o
  17   8   3        7.11        9.05     25.02 o
  18   8   3        6.98       18.57     33.37 o
   0   9   3       70.74       65.84     14.13 o
   1   9   3      159.75      142.37     12.72 o
   2   9   3        0.28       -0.77     11.98 o
   3   9   3      313.74      277.94     32.68 o
   4   9   3        1.99      -14.84     14.84 o
   5   9   3      242.95      192.89     30.84 o
   6   9   3        3.20       -9.78      9.78 o
   7   9   3       72.69       54.16     21.16 o
   8   9   3       38.39       34.87     22.26 o
   9   9   3       41.51       35.54     11.97 o
  10   9   3        1.20       18.97     11.60 o
  11   9   3      168.05      181.22     13.46 o
  12   9   3        0.60       16.87      8.39 o
  13   9   3       18.34       34.59     13.76 o
  14   9   3        5.93       35.43     14.08 o
  15   9   3        0.04       19.69     14.53 o
  16   9   3        7.84       10.91     14.32 o
  17   9   3        2.59       20.23     14.89 o
   1  10   3      135.61      117.27     18.57 o
   2  10   3       28.95       32.98     12.87 o
   3  10   3       32.54       27.03      9.66 o
   4  10   3      226.34      214.06     19.39 o
   5  10   3      118.39       89.55     15.60 o
   6  10   3       24.44        3.03     21.99 o
   7  10   3       10.42       -4.25     28.22 o
   8  10   3       59.07       32.64     13.00 o
   9  10   3       45.05       54.39     13.07 o
  10  10   3       35.06       48.59     13.28 o
  11  10   3       17.17       34.22     38.50 o
  12  10   3       69.32       88.48     19.76 o
  13  10   3        3.54       34.92     14.28 o
  14  10   3        1.17       26.41     29.30 o
  15  10   3        7.49        8.43     14.68 o
  16  10   3        3.46       -1.09     15.06 o
   1  11   3        2.24       -0.86     12.64 o
   2  11   3       51.47       43.69     14.48 o
   3  11   3       59.23       51.54     14.68 o
   4  11   3        3.04      -11.07     11.87 o
   5  11   3       37.16        5.64     33.55 o
   6  11   3      100.20       71.32     30.60 o
   7  11   3        8.24       -1.92     25.90 o
   8  11   3       38.34       34.72     12.88 o
   9  11   3       22.60       36.38     12.96 o
  10  11   3       10.39       17.65     13.08 o
  11  11   3       17.91       41.26     26.68 o
  12  11   3        9.04       13.83     13.74 o
  13  11   3        3.05       42.05     14.72 o
  14  11   3       26.08       40.61     19.32 o
   1  12   3      100.18      108.35     18.64 o
   2  12   3       23.40       12.64     14.04 o
   3  12   3       15.71       23.78     14.96 o
   4  12   3       25.09       16.03     14.81 o
   5  12   3       20.73       12.46     15.00 o
   6  12   3       14.82      -17.41     33.95 o
   7  12   3       34.74        1.60     24.83 o
   8  12   3        7.70        0.75     13.44 o
   9  12   3       18.02       23.93     13.33 o
  10  12   3       12.41       21.27     26.68 o
  11  12   3        2.01       19.42     19.22 o
  12  12   3        2.18       12.22     15.35 o
   2  13   3        1.36       10.05     15.39 o
   3  13   3       59.17       61.05     17.12 o
   4  13   3        1.34      -13.48     14.85 o
   5  13   3       17.01       25.26     16.17 o
   6  13   3        2.67       20.04     15.86 o
   7  13   3        3.53      -12.87     25.33 o
   8  13   3       22.25       18.20     14.35 o
   9  13   3        9.59       23.80     13.62 o
  10  13   3        1.88        3.90     20.24 o
   3  14   3       13.57        1.42     15.99 o
   4  14   3       13.60       -2.20     16.12 o
   5  14   3        0.34       -4.40     16.00 o
   0   0   4      488.51      492.90     45.25 o
   2   0   4      370.37      384.33     22.43 o
   4   0   4      144.71      143.63     10.65 o
   6   0   4      203.30      211.39     14.49 o
   8   0   4      701.83      751.34     61.98 o
  10   0   4      216.22      197.74     17.25 o
  12   0   4       18.61       11.88      9.14 o
  14   0   4       70.22       64.18     24.12 o
  16   0   4      109.74       79.82     18.44 o
  18   0   4        1.66       24.57     14.31 o
  20   0   4        9.50       25.44     14.85 o
   1   1   4      535.89      576.71     24.09 o
   2   1   4      137.64      141.15      8.04 o
   3   1   4       34.58       37.68      5.09 o
   4   1   4      280.97      276.49     11.43 o
   5   1   4       65.78       66.60      5.46 o
   6   1   4      103.95      103.69      8.31 o
   7   1   4      495.13      521.92     22.57 o
   8   1   4       29.26       31.47      5.47 o
   9   1   4       42.35       47.16      5.89 o
  10   1   4      151.04      163.75      9.74 o
  11   1   4       12.43       17.57      6.13 o
  12   1   4       38.48       48.37      8.02 o
  13   1   4        0.75       -3.40      9.86 o
  14   1   4       25.91       20.28      8.48 o
  15   1   4       77.25       60.39      9.93 o
  16   1   4        0.42       -4.12     14.16 o
  17   1   4        3.48        4.14      8.76 o
  18   1   4        7.63       11.78      9.16 o
  19   1   4        2.49       20.06     10.32 o
  20   1   4        4.81       10.33     10.36 o
   0   2   4       68.45       66.45      7.27 o
   1   2   4      196.87      203.80      9.28 o
   2   2   4       84.00       97.09      7.28 o
   3   2   4     1014.15     1095.84     45.31 o
   4   2   4       47.05       51.74      6.04 o
   5   2   4      649.32      650.91     28.38 o
   6   2   4       59.81       59.80      5.37 o
   7   2   4      110.50      107.24      7.89 o
   8   2   4       80.31       74.56      6.41 o
   9   2   4       65.85       64.62      6.54 o
  10   2   4       19.04       15.49      7.66 o
  11   2   4      100.51      104.87      9.58 o
  12   2   4        2.98       -1.25      7.59 o
  13   2   4       73.59       87.24     18.29 o
  14   2   4        2.18      -10.29     12.06 o
  15   2   4       19.44       19.24     11.14 o
  16   2   4       20.47       17.35     13.53 o
  17   2   4        0.83        2.96      8.98 o
  18   2   4        4.26       10.38      9.41 o
  19   2   4       10.98        4.72      9.65 o
  20   2   4        0.42       -6.09     26.70 o
   1   3   4      184.17      175.60     12.89 o
   2   3   4      145.44      145.32      8.51 o
   3   3   4       64.40       65.24      5.47 o
   4   3   4      627.49      632.01     26.64 o
   5   3   4      120.04      130.28      9.15 o
   6   3   4      123.55      135.88      9.27 o
   7   3   4       19.40       11.91      6.11 o
   8   3   4       14.94       18.55      6.45 o
   9   3   4      114.11      106.61      9.48 o
  10   3   4       84.86       89.83      9.35 o
  11   3   4       10.54        5.59      7.33 o
  12   3   4      215.20      195.18     19.67 o
  13   3   4       23.89       20.05      8.41 o
  14   3   4        5.20        2.36      8.47 o
  15   3   4       10.75        6.62      8.86 o
  16   3   4        3.26       11.99      9.16 o
  17   3   4        6.88       13.73     15.90 o
  18   3   4       10.42       25.58     12.78 o
  19   3   4        4.54        9.76     15.06 o
  20   3   4        7.49       22.90     18.65 o
   0   4   4      956.36      945.29     75.03 o
   1   4   4       70.94       71.21      5.37 o
   2   4   4       94.85       88.73      6.02 o
   3   4   4      160.96      180.76      9.43 o
   4   4   4       13.18        7.96      5.53 o
   5   4   4       66.30       70.01      7.13 o
   6   4   4       50.56       58.94      7.11 o
   7   4   4       21.85       18.25      6.51 o
   8   4   4      361.00      390.37     21.47 o
   9   4   4       14.84       14.43      7.15 o
  10   4   4       57.92       49.35      9.44 o
  11   4   4        5.15       -3.86      7.37 o
  12   4   4       12.02       13.31      8.92 o
  13   4   4       22.15       10.86      8.51 o
  14   4   4       43.01       42.06      9.41 o
  15   4   4        0.01       -1.36      8.82 o
  16   4   4       18.50       22.29      9.57 o
  17   4   4        3.98       -2.96     10.59 o
  18   4   4        6.52       11.58     14.65 o
  19   4   4        1.32       -0.01     10.10 o
   1   5   4      602.28      616.80     34.65 o
   2   5   4      171.36      175.73      9.75 o
   3   5   4       34.82       40.52      7.55 o
   4   5   4       12.92       12.65      5.85 o
   5   5   4       49.72       58.81      7.22 o
   6   5   4       62.89       65.49      7.74 o
   7   5   4      257.50      256.84     16.32 o
   8   5   4       23.84       21.92      7.25 o
   9   5   4      162.91      173.04     12.98 o
  10   5   4        9.87       14.56      7.77 o
  11   5   4        8.72       -1.10      8.74 o
  12   5   4       19.82       16.78      9.52 o
  13   5   4       21.93       15.73      8.87 o
  14   5   4        1.32        1.13      8.88 o
  15   5   4       22.78       17.56      9.66 o
  16   5   4        2.24       16.76      9.70 o
  17   5   4       20.26       36.44     10.43 o
  18   5   4        0.66        6.70     11.65 o
  19   5   4        0.95        1.40     14.21 o
   0   6   4      495.27      501.12     41.92 o
   1   6   4       67.30       79.58     12.39 o
   2   6   4        0.29        6.48      5.11 o
   3   6   4      298.61      285.75     16.49 o
   4   6   4        8.28        5.53      6.09 o
   5   6   4      190.00      177.00     12.15 o
   6   6   4        2.20       -2.09      6.41 o
   7   6   4       23.13       23.07      7.17 o
   8   6   4      118.64      117.87     10.35 o
   9   6   4       22.83       16.57      7.70 o
  10   6   4       21.70       22.00      8.24 o
  11   6   4       91.35       93.67     10.40 o
  12   6   4        3.97        3.21     12.47 o
  13   6   4       26.17       18.71     12.57 o
  14   6   4        8.41       13.64      9.33 o
  15   6   4        2.43        7.92      9.70 o
  16   6   4        6.83       25.79     15.43 o
  17   6   4        7.56       11.96     10.25 o
  18   6   4        1.57       11.58     16.87 o
   1   7   4       47.49       53.68     10.54 o
   2   7   4      162.65      152.60     36.12 o
   3   7   4       15.93       12.24      8.31 o
   4   7   4      230.86      236.21     14.65 o
   5   7   4        8.90        9.20      6.71 o
   6   7   4      128.81      113.32     13.19 o
   7   7   4       38.80       37.59      7.81 o
   8   7   4        3.93       -4.51      7.33 o
   9   7   4        3.36       -2.42      7.65 o
  10   7   4       58.08       43.20     11.43 o
  11   7   4        4.02      -10.11     12.77 o
  12   7   4       91.55       87.40     10.88 o
  13   7   4        3.29        3.04      9.11 o
  14   7   4        9.04       13.34      9.75 o
  15   7   4        4.89       15.92     17.37 o
  16   7   4        0.26        9.00     15.26 o
  17   7   4        0.33       12.51     11.98 o
   2   8   4       63.94       59.89      9.66 o
   3   8   4      111.55      120.31     19.55 o
   4   8   4        2.09       11.56      9.30 o
   5   8   4      128.25      132.08     14.17 o
   6   8   4       61.80       65.20      8.71 o
   7   8   4       16.98       13.17      7.64 o
   8   8   4       65.90       50.45     11.89 o
   9   8   4        1.75       -2.03     10.43 o
  10   8   4        8.69        4.49     18.36 o
  11   8   4       57.54       50.10     11.90 o
  12   8   4        2.02        8.51      9.15 o
  13   8   4        7.47       11.01      9.48 o
  14   8   4        4.94       16.44     10.08 o
  15   8   4        2.21        8.87     10.41 o
  16   8   4       10.17       14.11     15.78 o
   2   9   4        5.24       15.13     14.05 o
   3   9   4       60.05       62.29     16.10 o
   4   9   4       11.83       10.25     10.01 o
   5   9   4       28.24       23.15     13.68 o
   6   9   4       10.28       -8.93     17.38 o
   7   9   4       79.68       69.86     16.34 o
   8   9   4        7.81        6.58     16.51 o
   9   9   4       50.61       43.27     24.66 o
  10   9   4        1.75       -2.74     15.93 o
  11   9   4        4.98        7.34      8.91 o
  12   9   4       16.01       15.71      9.42 o
  13   9   4        0.56       12.46      9.67 o
  14   9   4        1.53       23.72     10.39 o
  15   9   4       30.52       64.59     16.97 o
   2  10   4       28.55       28.21     14.98 o
   3  10   4       12.00       17.13     14.31 o
   4  10   4       15.95       20.90     15.10 o
   5  10   4       39.50       32.96     11.81 o
   6  10   4       38.46       19.77     11.82 o
   7  10   4        5.87       -8.72     11.56 o
   8  10   4       54.43       23.39     36.82 o
   9  10   4       18.99       -0.56     22.74 o
  10  10   4        3.33       -1.79     22.93 o
  11  10   4        1.25       -6.11     27.63 o
  12  10   4        7.72        8.03     14.66 o
  13  10   4       10.81       22.07     15.05 o
   2  11   4       59.90       44.20     16.53 o
   3  11   4        3.94       -4.32     14.72 o
   4  11   4       52.11       52.63     17.32 o
   5  11   4        3.43       14.59     15.46 o
   6  11   4        5.24       13.69     15.51 o
   7  11   4       30.41       20.27     12.84 o
   8  11   4        1.30      -12.32     12.32 o
   9  11   4        0.88      -19.71     20.18 o
  10  11   4       25.65       22.53     14.05 o
  11  11   4        3.59        0.89     20.55 o
   3  12   4       19.69       30.65     17.13 o
   4  12   4        3.52        9.14     16.04 o
   5  12   4       18.34       33.56     16.81 o
   6  12   4       19.34       29.13     17.09 o
   7  12   4        3.77       10.66     16.79 o
   8  12   4        0.33       -7.67     16.82 o
   4  13   4       19.31        5.15     16.73 o
   2   0   5      157.94      166.76     12.69 o
   4   0   5      151.33      165.35     13.56 o
   6   0   5       40.29       49.40     12.32 o
   8   0   5       14.53       22.65     12.29 o
  10   0   5       24.70       30.64     10.42 o
  12   0   5       66.30       73.61     12.54 o
  14   0   5        9.85        5.55     16.12 o
  16   0   5        7.97       -7.92     16.63 o
   0   1   5       79.98       99.84      9.71 o
   1   1   5       28.74       32.09      5.51 o
   2   1   5       53.46       65.14      6.46 o
   3   1   5      186.01      198.42     11.07 o
   4   1   5        4.27        2.56      3.82 o
   5   1   5       57.75       51.64      6.55 o
   6   1   5       85.45       82.81      9.89 o
   7   1   5       26.39       26.51      8.40 o
   8   1   5       44.92       57.28      8.10 o
   9   1   5        0.54       -7.00      7.35 o
  10   1   5        5.22       11.07      7.99 o
  11   1   5       69.21       58.77      9.38 o
  12   1   5        2.20       -4.29      8.58 o
  13   1   5       20.77       20.95      9.08 o
  14   1   5        6.10       -0.63      9.11 o
  15   1   5        2.99       -4.94     11.58 o
  16   1   5        0.67       -5.56     11.91 o
  17   1   5        0.49       -2.17     12.06 o
   1   2   5      239.34      269.43     13.11 o
   2   2   5       16.24       15.18      4.82 o
   3   2   5       39.30       43.41      5.55 o
   4   2   5       17.26       13.91      5.95 o
   5   2   5       27.38       39.27     19.13 o
   6   2   5        3.75        6.50      8.04 o
   7   2   5      110.37      112.64      9.91 o
   8   2   5        8.70        3.45      7.36 o
   9   2   5       71.64       60.45      8.86 o
  10   2   5        6.71       -0.72      7.93 o
  11   2   5       18.71       19.79      8.61 o
  12   2   5        3.08        5.75      8.84 o
  13   2   5        4.75        0.55      9.23 o
  14   2   5        1.64      -11.95     11.95 o
  15   2   5       13.22        7.70     11.93 o
  16   2   5        0.77       -8.08      9.83 o
  17   2   5        4.30        2.08     10.17 o
   0   3   5      313.05      328.58     20.70 o
   1   3   5       26.27       23.51      6.18 o
   2   3   5       37.98       44.19      5.64 o
   3   3   5       24.55       23.59      6.01 o
   4   3   5        6.15       16.06      7.71 o
   5   3   5       26.68       24.41      8.26 o
   6   3   5       48.85       46.53      7.98 o
   7   3   5       12.90        2.65      7.40 o
   8   3   5      111.22      129.76     10.89 o
   9   3   5       10.37       10.95      8.14 o
  10   3   5        4.70        3.19      8.35 o
  11   3   5        8.85        6.00      8.78 o
  12   3   5        1.29        0.29      9.15 o
  13   3   5        8.66       10.05     15.68 o
  14   3   5       14.61        6.90     13.98 o
  15   3   5        0.92       -7.71     12.24 o
  16   3   5       11.99        6.29     12.13 o
  17   3   5        4.06        4.48     10.54 o
   1   4   5       35.05       49.95      5.75 o
   2   4   5       20.24       18.52      7.67 o
   3   4   5        7.36       15.93      7.70 o
   4   4   5      199.21      212.78     16.67 o
   5   4   5       21.64       25.18      7.29 o
   6   4   5       62.75       62.56      8.52 o
   7   4   5        1.11        3.05      7.58 o
   8   4   5        1.15        0.69      7.94 o
   9   4   5       29.91       34.23      9.01 o
  10   4   5       26.52       29.51      9.27 o
  11   4   5        0.78       -5.17      9.11 o
  12   4   5       40.19       42.33     10.50 o
  13   4   5        3.08        1.24      9.99 o
  14   4   5        4.13        0.76     10.33 o
  15   4   5        3.54       -4.96     10.55 o
  16   4   5        4.89        5.60     10.72 o
   0   5   5       12.23       19.88      7.48 o
   1   5   5        2.02        3.25      4.18 o
   2   5   5       18.55       18.97      7.66 o
   3   5   5       76.40       89.43      9.84 o
   4   5   5       15.08       24.60      8.31 o
   5   5   5      119.45      127.97     10.79 o
   6   5   5       10.35       10.86      7.61 o
   7   5   5        4.31        0.71      7.74 o
   8   5   5       11.19       21.31      8.41 o
   9   5   5       14.04        8.08      8.89 o
  10   5   5        9.31       15.83     13.34 o
  11   5   5       35.16       35.82     10.22 o
  12   5   5        0.60      -11.11     11.11 o
  13   5   5       20.73       11.84     12.51 o
  14   5   5        2.83       -1.29     11.22 o
  15   5   5        2.59        4.07     10.98 o
  16   5   5        2.02        9.37     11.43 o
   2   6   5        8.96        7.74      6.66 o
   3   6   5        2.94       13.21      7.96 o
   4   6   5      113.95      106.69     11.18 o
   5   6   5       14.53       11.58      7.61 o
   6   6   5        4.02        6.77      7.81 o
   7   6   5       52.66       55.33      9.13 o
   8   6   5        2.42        9.86      8.57 o
   9   6   5       19.11       18.42      8.95 o
  10   6   5        2.11       -0.70      9.24 o
  11   6   5        6.73       -9.39      9.39 o
  12   6   5       16.66       17.29     11.21 o
  13   6   5        2.13       -7.46     12.72 o
  14   6   5        1.07       -2.00     11.82 o
  15   6   5        3.61        2.09     11.37 o
   3   7   5       10.92       19.01     11.76 o
   4   7   5        6.55       15.73      7.63 o
   5   7   5        9.72        5.63      7.81 o
   6   7   5       38.60       40.70      8.83 o
   7   7   5        1.07       -0.60      8.20 o
   8   7   5       54.66       54.09      9.77 o
   9   7   5        7.13        4.68      8.96 o
  10   7   5        5.97        5.03      9.30 o
  11   7   5        2.81        0.55     14.72 o
  12   7   5        0.48       -9.97      9.97 o
  13   7   5        0.21        5.55     16.34 o
  14   7   5        1.79        2.51     16.51 o
   4   8   5       27.52       27.90     16.26 o
   5   8   5        5.69       11.51     10.83 o
   6   8   5        5.73       13.67      8.52 o
   7   8   5       44.65       53.98      9.72 o
   8   8   5        1.30        0.78      8.82 o
   9   8   5       10.48       12.28      9.34 o
  10   8   5        2.23      -10.66     11.15 o
  11   8   5        4.11        0.87     13.08 o
  12   8   5       12.41       12.19     10.87 o
   5   9   5       20.58       30.55     16.99 o
   6   9   5        2.84        7.54     16.61 o
   7   9   5        2.84       -1.78     12.33 o
   8   9   5        3.08        5.18     15.79 o
   9   9   5        0.82      -12.06     13.23 o
  10   9   5        1.79      -11.37     25.53 o
  11   9   5       16.08       18.48     10.46 o
   5  10   5       10.03       25.11     17.27 o
   6  10   5        2.82       -1.32     16.58 o
   7  10   5        7.00      -12.14     16.71 o
   8  10   5        2.71        3.55     13.46 o
   5  11   5        1.56       10.01     17.71 o
   0   0   6       67.52       70.30     14.68 o
   2   0   6       19.51       19.78      9.22 o
   4   0   6        0.97       -1.57      8.15 o
   6   0   6       14.45        3.22     13.95 o
   8   0   6       21.66       34.50     15.21 o
  10   0   6       10.75        0.09     15.86 o
  12   0   6        9.35       -1.55     17.31 o
   1   1   6       20.22       26.79      6.65 o
   2   1   6       22.67       25.88      6.59 o
   3   1   6        1.47        6.53      6.28 o
   4   1   6       17.26       19.54      9.55 o
   5   1   6        1.01        9.44     16.31 o
   6   1   6        6.55       13.65     10.06 o
   7   1   6       20.19       15.71     10.51 o
   8   1   6        0.22       -7.11     11.15 o
   9   1   6       10.66        3.19     10.91 o
  10   1   6        7.42        1.01     11.33 o
  11   1   6        1.54        2.17     13.90 o
  12   1   6        1.42        6.05     12.61 o
  13   1   6        0.06      -12.18     12.77 o
   0   2   6       25.23       31.34      9.48 o
   1   2   6        5.50        2.30      6.38 o
   2   2   6        1.04        6.88      6.32 o
   3   2   6       43.63       62.79     10.60 o
   4   2   6        3.43        7.89     10.73 o
   5   2   6       28.33       29.54     10.07 o
   6   2   6        3.80        1.91     17.10 o
   7   2   6        6.25       -5.72     14.84 o
   8   2   6        2.68        4.58     11.19 o
   9   2   6        3.55        2.66     11.27 o
  10   2   6        0.61       -8.65     11.71 o
  11   2   6        9.55        9.61     12.59 o
  12   2   6        0.12        0.35     10.25 o
  13   2   6        2.28       -5.75     16.33 o
   1   3   6        1.94       -3.80      7.29 o
   2   3   6        7.71        7.48      9.29 o
   3   3   6        4.68        4.36      9.25 o
   4   3   6       51.76       62.33     10.76 o
   5   3   6        0.95        2.27      9.72 o
   6   3   6        2.61        5.67     10.23 o
   7   3   6        4.27       -1.42     10.42 o
   8   3   6        0.16       -2.06     10.76 o
   9   3   6        3.96        6.54     11.48 o
  10   3   6       10.78       14.80     10.37 o
  11   3   6        1.72       -0.31     10.51 o
  12   3   6       11.26       13.81     10.92 o
  13   3   6        2.50      -14.13     20.72 o
   0   4   6       33.28       29.68     14.57 o
   1   4   6        2.93        9.41      9.04 o
   2   4   6       11.50       20.87      9.25 o
   3   4   6        3.59        3.26      9.16 o
   4   4   6        6.49       10.73      9.54 o
   5   4   6       12.27       14.55     10.01 o
   6   4   6        2.88       -3.24     10.16 o
   7   4   6        0.26        0.28     10.58 o
   8   4   6       33.41       30.44     11.77 o
   9   4   6        2.58        2.73     11.74 o
  10   4   6        6.88       21.91     10.77 o
  11   4   6        1.84       -5.02     13.41 o
  12   4   6        1.40       -3.69     11.30 o
   1   5   6       18.59       22.53     14.14 o
   2   5   6        9.66       11.06     13.94 o
   3   5   6        1.33       -1.10      9.20 o
   4   5   6        6.77       10.60      9.71 o
   5   5   6        3.98       -4.91      9.77 o
   6   5   6        0.29        0.36     10.25 o
   7   5   6       21.69       21.00     11.25 o
   8   5   6        2.08       -7.38     11.01 o
   9   5   6       14.49        7.18     10.50 o
  10   5   6        1.20       -1.78     10.58 o
  11   5   6        0.51       -2.27     10.97 o
   3   6   6       27.81       37.40     14.95 o
   4   6   6        2.51        3.80      9.76 o
   5   6   6       11.24       16.56     10.24 o
   6   6   6        0.25       -1.80     10.26 o
   7   6   6        5.15        5.12     11.04 o
   8   6   6       15.69       19.15     11.73 o
   9   6   6        2.16        6.14     10.35 o
  10   6   6        0.31        1.94     10.72 o
   5   7   6        0.62        5.10     14.21 o
   6   7   6        1.69        9.18     10.80 o
   7   7   6        1.43        1.11     11.06 o
   8   7   6        0.44        0.38     11.68 o
   2   0   7        0.58       -7.77     15.31 o
   4   0   7        7.69       -2.11     16.24 o
   6   0   7        2.78        1.26     17.39 o
   0   1   7        6.66        6.08     10.79 o
   1   1   7        0.16        3.68      8.86 o
   2   1   7        2.04        3.71      8.63 o
   3   1   7        2.76       12.46     11.43 o
   4   1   7        0.65        2.67     11.42 o
   5   1   7        5.33        2.81     11.93 o
   6   1   7        2.13        2.37     12.20 o
   1   2   7        7.99       16.49      9.08 o
   2   2   7        0.08       -3.11     10.89 o
   3   2   7        1.75       -3.96     18.61 o
   4   2   7        3.60        0.03     11.56 o
   5   2   7        0.55        3.82     11.67 o
   0   3   7        8.05        5.89     16.26 o
   1   3   7        0.55      -15.59     15.95 o
   2   3   7        0.91        8.69     15.97 o
   3   3   7        0.38        2.99     11.13 o
   4   3   7        0.59       20.02     11.79 o
 
